# Supplementary material for: Deciphering the heterogeneity and plasticity of the tumor microenvironment in liver cancer provides insights for prognosis
Source: Front Pharmacol. 2025 Jan 30;16:1495280. doi: 10.3389/fphar.2025.1495280 (PMC11821625; doi:10.3389/fphar.2025.1495280)
Supplement: Supplementary file 1 [file Table2.xlsx]

## Sheet: Sheet1
Table S2. Differential activation of cancer hallmark pathways in cancer cells between the four tumor immune phenotypes.
p_val	avg_log2FC	pct.1	pct.2	p_val_adj	cluster	gene
4.46298e-128	0.0269919	1	1	2.23149e-126	B	HALLMARK-MITOTIC-SPINDLE
5.34314e-113	0.0257784	1	1	2.67157e-111	B	HALLMARK-IL2-STAT5-SIGNALING
5.30258e-93	0.0204087	1	1	2.65129e-91	B	HALLMARK-G2M-CHECKPOINT
9.7487e-90	0.0363793	1	1	4.87435e-88	B	HALLMARK-IL6-JAK-STAT3-SIGNALING
1.59387e-80	0.0395281	1	1	7.96935e-79	B	HALLMARK-TNFA-SIGNALING-VIA-NFKB
5.73646e-72	0.0236255	1	1	2.86823e-70	B	HALLMARK-INFLAMMATORY-RESPONSE
1.22857e-71	0.0373123	1	1	6.14283e-70	B	HALLMARK-TGF-BETA-SIGNALING
1.79466e-59	0.0247725	1	1	8.97332e-58	B	HALLMARK-APOPTOSIS
1.04535e-54	0.0282366	1	1	5.22676e-53	B	HALLMARK-INTERFERON-GAMMA-RESPONSE
1.46188e-47	0.0288097	1	1	7.3094e-46	B	HALLMARK-INTERFERON-ALPHA-RESPONSE
1.3488e-38	0.0219957	1	1	6.74399e-37	B	HALLMARK-ALLOGRAFT-REJECTION
7.98511e-37	0.0153875	1	1	3.99255e-35	B	HALLMARK-APICAL-SURFACE
3.81734e-35	0.0233646	1	1	1.90867e-33	B	HALLMARK-PI3K-AKT-MTOR-SIGNALING
1.11982e-32	0.0156245	1	1	5.59908e-31	B	HALLMARK-HYPOXIA
8.99763e-30	0.00955377	1	1	4.49881e-28	B	HALLMARK-APICAL-JUNCTION
6.1685e-25	0.0155087	1	1	3.08425e-23	B	HALLMARK-P53-PATHWAY
3.02224e-24	0.00790801	1	1	1.51112e-22	B	HALLMARK-UV-RESPONSE-DN
7.91093e-24	0.0199974	1	1	3.95546e-22	B	HALLMARK-UNFOLDED-PROTEIN-RESPONSE
9.04033e-22	0.00620947	1	1	4.52016e-20	B	HALLMARK-ESTROGEN-RESPONSE-EARLY
1.81311e-13	0.0127801	1	1	9.06554e-12	B	HALLMARK-MTORC1-SIGNALING
5.99334e-13	0.00995782	1	1	2.99667e-11	B	HALLMARK-WNT-BETA-CATENIN-SIGNALING
1.66684e-12	0.00723791	1	1	8.33422e-11	B	HALLMARK-MYOGENESIS
2.07897e-12	0.00742609	1	1	1.03948e-10	B	HALLMARK-ANDROGEN-RESPONSE
3.41998e-12	0.00870696	1	1	1.70999e-10	B	HALLMARK-HEDGEHOG-SIGNALING
5.11105e-11	0.00572132	1	1	2.55552e-09	B	HALLMARK-KRAS-SIGNALING-UP
1.1214e-10	0.00793292	1	1	5.607e-09	B	HALLMARK-UV-RESPONSE-UP
2.65442e-07	0.00431062	1	1	1.32721e-05	B	HALLMARK-HEME-METABOLISM
4.64058e-05	0.00874174	1	1	0.00232029	B	HALLMARK-MYC-TARGETS-V1
0.000175857	0.0076041	1	1	0.00879284	B	HALLMARK-PROTEIN-SECRETION
0.00105081	0.00068325	1	1	0.0525405	B	HALLMARK-E2F-TARGETS
0.00138552	0.00369957	1	1	0.0692759	B	HALLMARK-DNA-REPAIR
0.00154996	0.00389652	1	1	0.077498	B	HALLMARK-EPITHELIAL-MESENCHYMAL-TRANSITION
2.62177e-65	0.0293789	1	1	1.31089e-63	T	HALLMARK-ALLOGRAFT-REJECTION
7.13003e-40	0.00797117	1	1	3.56501e-38	T	HALLMARK-KRAS-SIGNALING-DN
1.09027e-17	0.0127669	1	1	5.45133e-16	T	HALLMARK-INTERFERON-ALPHA-RESPONSE
2.04524e-17	0.00411417	1	1	1.02262e-15	T	HALLMARK-SPERMATOGENESIS
9.29727e-17	0.00936678	1	1	4.64864e-15	T	HALLMARK-INTERFERON-GAMMA-RESPONSE
3.0293e-11	0.00336871	1	1	1.51465e-09	T	HALLMARK-INFLAMMATORY-RESPONSE
3.03252e-11	0.00733551	1	1	1.51626e-09	T	HALLMARK-IL6-JAK-STAT3-SIGNALING
1.32271e-09	0.0038925	1	1	6.61353e-08	T	HALLMARK-IL2-STAT5-SIGNALING
2.68399e-07	0.00224167	1	1	1.342e-05	T	HALLMARK-WNT-BETA-CATENIN-SIGNALING
4.66566e-07	0.004396	1	1	2.33283e-05	T	HALLMARK-TNFA-SIGNALING-VIA-NFKB
0.00259244	0.00523833	1	1	0.129622	T	HALLMARK-APICAL-SURFACE
6.17293e-117	0.0313864	1	1	3.08646e-115	M	HALLMARK-INFLAMMATORY-RESPONSE
2.19589e-113	0.0564593	1	1	1.09794e-111	M	HALLMARK-TNFA-SIGNALING-VIA-NFKB
2.2804e-91	0.0179717	1	1	1.1402e-89	M	HALLMARK-KRAS-SIGNALING-UP
2.88881e-86	0.0328445	1	1	1.44441e-84	M	HALLMARK-IL6-JAK-STAT3-SIGNALING
2.21554e-70	0.0316514	1	1	1.10777e-68	M	HALLMARK-ALLOGRAFT-REJECTION
1.9339e-49	0.0141975	1	1	9.66951e-48	M	HALLMARK-IL2-STAT5-SIGNALING
9.95715e-28	0.0212284	1	1	4.97857e-26	M	HALLMARK-TGF-BETA-SIGNALING
8.78746e-20	0.00445871	1	1	4.39373e-18	M	HALLMARK-EPITHELIAL-MESENCHYMAL-TRANSITION
1.58934e-19	0.0141726	1	1	7.94672e-18	M	HALLMARK-APOPTOSIS
2.42715e-17	0.0114905	1	1	1.21358e-15	M	HALLMARK-P53-PATHWAY
1.1935e-15	0.014324	1	1	5.96748e-14	M	HALLMARK-HYPOXIA
1.5907e-15	0.0129847	1	1	7.9535e-14	M	HALLMARK-INTERFERON-GAMMA-RESPONSE
1.08602e-10	0.0091548	1	1	5.43009e-09	M	HALLMARK-HEDGEHOG-SIGNALING
4.92149e-10	0.00732839	1	1	2.46074e-08	M	HALLMARK-APICAL-JUNCTION
7.73934e-10	0.0121874	1	1	3.86967e-08	M	HALLMARK-COMPLEMENT
1.28716e-07	0.00629147	1	1	6.43581e-06	M	HALLMARK-APICAL-SURFACE
3.52678e-06	0.0033805	1	1	0.000176339	M	HALLMARK-ANGIOGENESIS
1.37211e-05	0.0047843	1	1	0.000686057	M	HALLMARK-NOTCH-SIGNALING
0.00026391	0.000109759	1	1	0.0131955	M	HALLMARK-WNT-BETA-CATENIN-SIGNALING
0	0.143364	1	1	0	D	HALLMARK-XENOBIOTIC-METABOLISM
0	0.134868	1	1	0	D	HALLMARK-COAGULATION
0	0.111323	1	1	0	D	HALLMARK-ADIPOGENESIS
0	0.111014	1	1	0	D	HALLMARK-BILE-ACID-METABOLISM
0	0.0863181	1	1	0	D	HALLMARK-FATTY-ACID-METABOLISM
0	0.0854472	1	1	0	D	HALLMARK-PEROXISOME
0	0.0631648	1	1	0	D	HALLMARK-ANGIOGENESIS
1.36799e-260	0.0335647	1	1	6.83997e-259	D	HALLMARK-ESTROGEN-RESPONSE-LATE
2.96111e-260	0.0760175	1	1	1.48056e-258	D	HALLMARK-CHOLESTEROL-HOMEOSTASIS
8.9593e-229	0.0377833	1	1	4.47965e-227	D	HALLMARK-GLYCOLYSIS
1.50395e-210	0.129342	1	1	7.51977e-209	D	HALLMARK-OXIDATIVE-PHOSPHORYLATION
3.09328e-187	0.0294975	1	1	1.54664e-185	D	HALLMARK-PANCREAS-BETA-CELLS
1.0375e-184	0.104049	1	1	5.18752e-183	D	HALLMARK-REACTIVE-OXYGEN-SPECIES-PATHWAY
1.59488e-153	0.0498108	1	1	7.97439e-152	D	HALLMARK-PROTEIN-SECRETION
1.18967e-152	0.0538734	1	1	5.94836e-151	D	HALLMARK-DNA-REPAIR
5.48368e-127	0.0427954	1	1	2.74184e-125	D	HALLMARK-MYC-TARGETS-V2
4.69514e-108	0.0248299	1	1	2.34757e-106	D	HALLMARK-COMPLEMENT
1.50617e-106	0.01745	1	1	7.53085e-105	D	HALLMARK-ESTROGEN-RESPONSE-EARLY
1.97175e-99	0.0662818	1	1	9.85873e-98	D	HALLMARK-MYC-TARGETS-V1
1.71551e-94	0.0204795	1	1	8.57753e-93	D	HALLMARK-HEME-METABOLISM
1.16012e-83	0.0365567	1	1	5.80061e-82	D	HALLMARK-MTORC1-SIGNALING
1.25913e-72	0.0262565	1	1	6.29566e-71	D	HALLMARK-ANDROGEN-RESPONSE
7.41087e-67	0.0118482	1	1	3.70544e-65	D	HALLMARK-MYOGENESIS
1.72512e-36	0.0245507	1	1	8.62558e-35	D	HALLMARK-UNFOLDED-PROTEIN-RESPONSE
3.40727e-36	0.0161908	1	1	1.70364e-34	D	HALLMARK-NOTCH-SIGNALING
9.12817e-31	0.0159866	1	1	4.56408e-29	D	HALLMARK-E2F-TARGETS
7.40212e-05	0.00566186	1	1	0.00370106	D	HALLMARK-UV-RESPONSE-UP
