# Supplementary material for: Deciphering the heterogeneity and plasticity of the tumor microenvironment in liver cancer provides insights for prognosis
Source: Front Pharmacol. 2025 Jan 30;16:1495280. doi: 10.3389/fphar.2025.1495280 (PMC11821625; doi:10.3389/fphar.2025.1495280)
Supplement: Supplementary file 2 [file Table3.xlsx]

## Sheet: Sheet1
Table S3. Differential activation of KEGG pathways in cancer cells between the four tumor immune phenotypes.
p_val	avg_log2FC	pct.1	pct.2	p_val_adj	cluster	gene
4.18561e-163	0.0165399	1	1	7.78523e-161	B	Jak-STAT signaling pathway
9.77505e-117	0.021726	1	1	1.81816e-114	B	T cell receptor signaling pathway
1.41518e-99	0.0202045	1	1	2.63224e-97	B	Chronic myeloid leukemia
5.9164e-99	0.0189532	1	1	1.10045e-96	B	Colorectal cancer
1.13413e-97	0.0105027	1	1	2.10948e-95	B	MAPK signaling pathway
5.44511e-96	0.0182307	1	1	1.01279e-93	B	Leukocyte transendothelial migration
1.05981e-95	0.0170242	1	1	1.97125e-93	B	Pancreatic cancer
5.85105e-92	0.0297459	1	1	1.0883e-89	B	Primary immunodeficiency
3.66308e-90	0.023939	1	1	6.81333e-88	B	B cell receptor signaling pathway
2.95164e-88	0.00841704	1	1	5.49004e-86	B	Pathways in cancer
9.23005e-88	0.0111005	1	1	1.71679e-85	B	Focal adhesion
3.47844e-85	0.0108789	1	1	6.46989e-83	B	Natural killer cell mediated cytotoxicity
6.0864e-84	0.0339955	1	1	1.13207e-81	B	Circadian rhythm - mammal
1.9735e-82	0.0186937	1	1	3.6707e-80	B	Neurotrophin signaling pathway
1.37625e-81	0.0130003	1	1	2.55983e-79	B	Regulation of actin cytoskeleton
1.3679e-76	0.0199374	1	1	2.54429e-74	B	Acute myeloid leukemia
9.44088e-75	0.00119693	1	1	1.756e-72	B	Olfactory transduction
6.62962e-74	0.0131581	1	1	1.23311e-71	B	ErbB signaling pathway
1.42403e-72	0.0125731	1	1	2.6487e-70	B	Prostate cancer
1.67346e-69	0.0123986	1	1	3.11263e-67	B	Apoptosis
4.96453e-68	0.0163182	1	1	9.23402e-66	B	Regulation of autophagy
1.82492e-66	0.0155399	1	1	3.39435e-64	B	Fc gamma R-mediated phagocytosis
5.50023e-65	0.0105752	1	1	1.02304e-62	B	Phosphatidylinositol signaling system
8.52355e-64	0.00671095	1	1	1.58538e-61	B	Axon guidance
1.33458e-63	0.0104899	1	1	2.48231e-61	B	Cell cycle
1.85125e-62	0.0145138	1	1	3.44332e-60	B	RIG-I-like receptor signaling pathway
6.69784e-61	0.00978799	1	1	1.2458e-58	B	Vascular smooth muscle contraction
2.38497e-59	0.00973856	1	1	4.43604e-57	B	Small cell lung cancer
2.07311e-58	0.0129517	1	1	3.85598e-56	B	Fc epsilon RI signaling pathway
1.3047e-54	0.00502061	1	1	2.42674e-52	B	Calcium signaling pathway
1.24449e-51	0.00825108	1	1	2.31475e-49	B	Dilated cardiomyopathy
2.72977e-50	0.0112442	1	1	5.07737e-48	B	mTOR signaling pathway
6.83688e-48	0.0110391	1	1	1.27166e-45	B	Endocytosis
1.46676e-47	0.0169737	1	1	2.72818e-45	B	Dorso-ventral axis formation
1.07881e-46	0.00786489	1	1	2.00658e-44	B	Hypertrophic cardiomyopathy (HCM)
2.93448e-46	0.00762141	1	1	5.45814e-44	B	Wnt signaling pathway
2.95859e-46	0.010324	1	1	5.50297e-44	B	VEGF signaling pathway
6.72966e-45	0.0129323	1	1	1.25172e-42	B	Long-term potentiation
1.97102e-42	0.0091205	1	1	3.66609e-40	B	TGF-beta signaling pathway
2.42884e-40	0.017323	1	1	4.51764e-38	B	Vasopressin-regulated water reabsorption
6.70658e-40	0.00589066	1	1	1.24742e-37	B	Progesterone-mediated oocyte maturation
8.78881e-39	0.0115275	1	1	1.63472e-36	B	Epithelial cell signaling in Helicobacter pylori infection
2.73389e-36	0.00818976	1	1	5.08504e-34	B	GnRH signaling pathway
5.98039e-34	0.00966484	1	1	1.11235e-31	B	Non-small cell lung cancer
6.17139e-34	0.0128366	1	1	1.14788e-31	B	NOD-like receptor signaling pathway
1.98857e-32	0.00912781	1	1	3.69874e-30	B	Type II diabetes mellitus
8.95786e-31	0.00949273	1	1	1.66616e-28	B	Renal cell carcinoma
9.33193e-31	0.0102491	1	1	1.73574e-28	B	Ubiquitin mediated proteolysis
2.29294e-30	0.0083553	1	1	4.26488e-28	B	Glioma
2.31852e-30	0.00818451	1	1	4.31245e-28	B	Oocyte meiosis
4.2915e-27	0.00881124	1	1	7.98219e-25	B	Insulin signaling pathway
3.84397e-26	0.0144585	1	1	7.14978e-24	B	Spliceosome
1.29524e-25	0.00599254	1	1	2.40915e-23	B	Arrhythmogenic right ventricular cardiomyopathy (ARVC)
3.09121e-25	0.00638671	1	1	5.74966e-23	B	Chemokine signaling pathway
9.60892e-25	0.0124867	1	1	1.78726e-22	B	Hematopoietic cell lineage
4.54726e-24	0.0139834	1	1	8.4579e-22	B	Adherens junction
9.02365e-23	0.00824187	1	1	1.6784e-20	B	Adipocytokine signaling pathway
8.48596e-22	0.00665522	1	1	1.57839e-19	B	Long-term depression
5.23261e-21	0.00809129	1	1	9.73266e-19	B	Endometrial cancer
1.35232e-20	0.00833339	1	1	2.51531e-18	B	Glycosaminoglycan biosynthesis - keratan sulfate
9.29484e-19	0.00396473	1	1	1.72884e-16	B	Melanogenesis
2.57815e-17	0.00940429	1	1	4.79536e-15	B	Vibrio cholerae infection
3.69552e-17	0.00759161	1	1	6.87367e-15	B	Antigen processing and presentation
3.09827e-16	0.011013	1	1	5.76278e-14	B	Pathogenic Escherichia coli infection
4.64759e-16	0.00799756	1	1	8.64451e-14	B	Gap junction
5.92735e-16	0.00563603	1	1	1.10249e-13	B	p53 signaling pathway
7.22134e-15	0.00465471	1	1	1.34317e-12	B	Purine metabolism
9.33355e-14	0.010923	1	1	1.73604e-11	B	Viral myocarditis
7.35816e-12	0.00510409	1	1	1.36862e-09	B	Tight junction
2.7153e-11	0.00614281	1	1	5.05046e-09	B	Glycosaminoglycan biosynthesis - chondroitin sulfate
2.84411e-11	0.00165653	1	1	5.29005e-09	B	Taste transduction
2.98139e-11	0.00752306	1	1	5.54538e-09	B	Cell adhesion molecules (CAMs)
4.5724e-11	0.00649864	1	1	8.50466e-09	B	Notch signaling pathway
2.151e-10	0.00469887	1	1	4.00086e-08	B	Aldosterone-regulated sodium reabsorption
1.75188e-09	0.00972094	1	1	3.25849e-07	B	Non-homologous end-joining
2.07086e-08	0.00445216	1	1	3.85179e-06	B	Inositol phosphate metabolism
3.24889e-08	0.00792363	1	1	6.04293e-06	B	Sphingolipid metabolism
9.96189e-08	0.0069631	1	1	1.85291e-05	B	Cytosolic DNA-sensing pathway
2.54033e-07	0.00426962	1	1	4.72501e-05	B	O-Glycan biosynthesis
4.11218e-07	0.0055366	1	1	7.64866e-05	B	Graft-versus-host disease
8.21622e-07	0.00777634	1	1	0.000152822	B	Autoimmune thyroid disease
1.70348e-06	0.00183508	1	1	0.000316846	B	Melanoma
3.85973e-06	0.00759054	1	1	0.00071791	B	Allograft rejection
6.23951e-06	0.00208512	1	1	0.00116055	B	Hedgehog signaling pathway
1.0862e-05	0.00692367	1	1	0.00202033	B	Type I diabetes mellitus
1.77014e-05	0.00613681	1	1	0.00329247	B	RNA degradation
5.89951e-05	0.00570354	1	1	0.0109731	B	Leishmania infection
6.71063e-05	0.00473853	1	1	0.0124818	B	ABC transporters
0.000144991	0.00225822	1	1	0.0269683	B	Cytokine-cytokine receptor interaction
0.000331231	0.00744473	1	1	0.0616089	B	Pentose phosphate pathway
0.000630257	0.0052532	1	1	0.117228	B	RNA polymerase
0.00133307	0.00254011	1	1	0.247951	B	Toll-like receptor signaling pathway
0.0018681	0.00404623	1	1	0.347466	B	Amyotrophic lateral sclerosis (ALS)
0.00202747	0.00420072	1	1	0.377109	B	SNARE interactions in vesicular transport
0.00236898	0.00253455	1	1	0.44063	B	Nucleotide excision repair
0.00462831	0.00160177	1	1	0.860866	B	Base excision repair
0.00558821	0.00207961	1	1	1	B	N-Glycan biosynthesis
0.00798985	0.00398094	1	1	1	B	Intestinal immune network for IgA production
8.87478e-130	0.0338639	1	1	1.65071e-127	T	Primary immunodeficiency
2.41197e-100	0.0139637	1	1	4.48626e-98	T	Cytokine-cytokine receptor interaction
8.42769e-94	0.0167264	1	1	1.56755e-91	T	T cell receptor signaling pathway
6.36617e-82	0.0283023	1	1	1.18411e-79	T	Cytosolic DNA-sensing pathway
9.82044e-61	0.0123062	1	1	1.8266e-58	T	Natural killer cell mediated cytotoxicity
9.09634e-50	0.00740091	1	1	1.69192e-47	T	Basal cell carcinoma
6.03562e-49	0.00411905	1	1	1.12263e-46	T	Neuroactive ligand-receptor interaction
2.56397e-45	0.0124275	1	1	4.76899e-43	T	NOD-like receptor signaling pathway
2.42792e-41	0.00930989	1	1	4.51593e-39	T	Chemokine signaling pathway
1.62468e-40	0.0097659	1	1	3.0219e-38	T	Toll-like receptor signaling pathway
2.00792e-37	0.015864	1	1	3.73473e-35	T	Graft-versus-host disease
8.15191e-37	0.016325	1	1	1.51626e-34	T	Hematopoietic cell lineage
3.0099e-34	0.0174729	1	1	5.59842e-32	T	Type I diabetes mellitus
2.50654e-33	0.0178187	1	1	4.66217e-31	T	Allograft rejection
1.95456e-29	0.00538022	1	1	3.63548e-27	T	Hedgehog signaling pathway
1.03556e-27	0.0146352	1	1	1.92614e-25	T	Autoimmune thyroid disease
1.12998e-25	0.00729968	1	1	2.10176e-23	T	RIG-I-like receptor signaling pathway
1.8096e-25	0.00619926	1	1	3.36585e-23	T	Aminoacyl-tRNA biosynthesis
2.7395e-25	0.00497547	1	1	5.09548e-23	T	Glycosphingolipid biosynthesis - lacto and neolacto series
3.73824e-25	0.00847694	1	1	6.95313e-23	T	Glycosaminoglycan biosynthesis - keratan sulfate
5.54103e-25	0.00835468	1	1	1.03063e-22	T	Type II diabetes mellitus
5.97982e-24	0.0114058	1	1	1.11225e-21	T	Viral myocarditis
2.65709e-23	0.00952323	1	1	4.94218e-21	T	Cell adhesion molecules (CAMs)
1.08119e-20	0.00562134	1	1	2.01101e-18	T	Fc epsilon RI signaling pathway
4.53738e-18	0.00579714	1	1	8.43953e-16	T	Glycosaminoglycan biosynthesis - chondroitin sulfate
2.27764e-15	0.00410901	1	1	4.23641e-13	T	Leishmania infection
4.59147e-14	0.00727386	1	1	8.54014e-12	T	ABC transporters
1.62327e-13	0.00693537	1	1	3.01928e-11	T	Asthma
1.58213e-12	0.00536426	1	1	2.94276e-10	T	Intestinal immune network for IgA production
1.44395e-11	0.00280922	1	1	2.68574e-09	T	Jak-STAT signaling pathway
6.56322e-11	0.00583683	1	1	1.22076e-08	T	Antigen processing and presentation
1.46689e-10	0.00262107	1	1	2.72842e-08	T	Apoptosis
7.73243e-09	0.00252868	1	1	1.43823e-06	T	Glycosaminoglycan biosynthesis - heparan sulfate
3.0786e-07	0.00245442	1	1	5.72619e-05	T	Phosphatidylinositol signaling system
3.41227e-06	0.00171057	1	1	0.000634683	T	O-Glycan biosynthesis
7.8156e-05	0.000641772	1	1	0.014537	T	Taste transduction
0.000681023	0.00132543	1	1	0.12667	T	Dilated cardiomyopathy
0.00121832	0.00163884	1	1	0.226608	T	Hypertrophic cardiomyopathy (HCM)
3.10816e-135	0.0183954	1	1	5.78118e-133	M	Cytokine-cytokine receptor interaction
1.24301e-132	0.0269437	1	1	2.31199e-130	M	Toll-like receptor signaling pathway
5.44041e-123	0.0531908	1	1	1.01192e-120	M	Leishmania infection
9.6543e-116	0.0612327	1	1	1.7957e-113	M	Asthma
9.16978e-111	0.0543884	1	1	1.70558e-108	M	Intestinal immune network for IgA production
6.51392e-108	0.02253	1	1	1.21159e-105	M	Chemokine signaling pathway
8.76654e-102	0.0370844	1	1	1.63058e-99	M	Type I diabetes mellitus
3.95187e-99	0.0396665	1	1	7.35047e-97	M	Allograft rejection
7.81546e-96	0.0380265	1	1	1.45368e-93	M	Autoimmune thyroid disease
1.07742e-90	0.0234235	1	1	2.00401e-88	M	Graft-versus-host disease
1.32167e-90	0.0260421	1	1	2.45831e-88	M	Cell adhesion molecules (CAMs)
3.42246e-85	0.034251	1	1	6.36577e-83	M	Viral myocarditis
8.85134e-84	0.0224059	1	1	1.64635e-81	M	Hematopoietic cell lineage
5.9341e-82	0.0389268	1	1	1.10374e-79	M	Systemic lupus erythematosus
1.15367e-62	0.0195554	1	1	2.14582e-60	M	NOD-like receptor signaling pathway
2.82647e-62	0.0262158	1	1	5.25723e-60	M	Cytosolic DNA-sensing pathway
3.70475e-60	0.0125318	1	1	6.89083e-58	M	Fc gamma R-mediated phagocytosis
8.01632e-53	0.01479	1	1	1.49104e-50	M	Antigen processing and presentation
1.17229e-48	0.0164704	1	1	2.18045e-46	M	B cell receptor signaling pathway
5.61444e-38	0.00952155	1	1	1.04429e-35	M	Fc epsilon RI signaling pathway
1.01147e-37	0.00658998	1	1	1.88134e-35	M	Jak-STAT signaling pathway
1.94259e-37	0.0100215	1	1	3.61322e-35	M	Epithelial cell signaling in Helicobacter pylori infection
5.18303e-37	0.00267579	1	1	9.64044e-35	M	Neuroactive ligand-receptor interaction
6.75685e-36	0.00387199	1	1	1.25677e-33	M	Natural killer cell mediated cytotoxicity
4.93809e-34	0.0157685	1	1	9.18486e-32	M	Bladder cancer
1.77714e-33	0.00707715	1	1	3.30549e-31	M	MAPK signaling pathway
5.38964e-31	0.00861925	1	1	1.00247e-28	M	Apoptosis
9.57371e-31	0.00539125	1	1	1.78071e-28	M	Pathways in cancer
9.59547e-30	0.010375	1	1	1.78476e-27	M	Leukocyte transendothelial migration
3.91574e-28	0.00610074	1	1	7.28328e-26	M	Melanogenesis
4.45309e-26	0.00778776	1	1	8.28275e-24	M	RIG-I-like receptor signaling pathway
4.82486e-25	0.0076788	1	1	8.97424e-23	M	Type II diabetes mellitus
1.25194e-24	0.0143662	1	1	2.32861e-22	M	Renal cell carcinoma
7.27775e-24	0.0074202	1	1	1.35366e-21	M	GnRH signaling pathway
4.03299e-23	0.00944103	1	1	7.50137e-21	M	Neurotrophin signaling pathway
2.85882e-20	0.00719581	1	1	5.3174e-18	M	Glycosaminoglycan biosynthesis - chondroitin sulfate
1.30627e-19	0.00310798	1	1	2.42966e-17	M	Calcium signaling pathway
2.22563e-19	0.0134851	1	1	4.13967e-17	M	Riboflavin metabolism
2.61552e-19	0.00598902	1	1	4.86487e-17	M	Ether lipid metabolism
2.95619e-18	0.00265515	1	1	5.49851e-16	M	Taste transduction
4.95023e-18	0.00421475	1	1	9.20743e-16	M	Valine, leucine and isoleucine biosynthesis
5.02157e-18	0.00370366	1	1	9.34013e-16	M	Notch signaling pathway
6.90915e-18	0.0112607	1	1	1.2851e-15	M	Glycosphingolipid biosynthesis - globo series
1.0117e-17	0.000730101	1	1	1.88177e-15	M	Olfactory transduction
2.99912e-15	0.00548457	1	1	5.57836e-13	M	T cell receptor signaling pathway
4.95605e-14	0.0201716	1	1	9.21825e-12	M	Lysosome
1.90836e-13	0.0053249	1	1	3.54955e-11	M	Glycosphingolipid biosynthesis - ganglio series
4.31388e-13	0.00478732	1	1	8.02382e-11	M	Dilated cardiomyopathy
1.25562e-12	0.0048013	1	1	2.33545e-10	M	TGF-beta signaling pathway
2.4823e-12	0.00526969	1	1	4.61707e-10	M	Prostate cancer
3.39053e-12	0.00674788	1	1	6.30638e-10	M	Glioma
1.71954e-11	0.00517794	1	1	3.19835e-09	M	Long-term depression
6.63067e-11	0.00441155	1	1	1.23331e-08	M	Regulation of actin cytoskeleton
1.53856e-10	0.00214238	1	1	2.86172e-08	M	Glycosphingolipid biosynthesis - lacto and neolacto series
3.56396e-10	0.00336108	1	1	6.62896e-08	M	Phosphatidylinositol signaling system
1.32174e-09	0.00761101	1	1	2.45844e-07	M	Glycosaminoglycan degradation
4.71343e-09	0.00705978	1	1	8.76697e-07	M	SNARE interactions in vesicular transport
4.80887e-09	0.0027925	1	1	8.9445e-07	M	O-Glycan biosynthesis
3.56702e-08	0.00154315	1	1	6.63465e-06	M	Basal cell carcinoma
3.64707e-08	0.00456156	1	1	6.78355e-06	M	p53 signaling pathway
3.82345e-08	0.00474719	1	1	7.11161e-06	M	Galactose metabolism
3.92869e-08	0.00419688	1	1	7.30735e-06	M	Colorectal cancer
6.2242e-08	0.00824435	1	1	1.1577e-05	M	Vibrio cholerae infection
7.5954e-08	0.00248693	1	1	1.41274e-05	M	ErbB signaling pathway
1.54032e-07	0.0060171	1	1	2.865e-05	M	Long-term potentiation
1.69071e-07	0.0020688	1	1	3.14473e-05	M	Focal adhesion
2.16465e-06	0.00276993	1	1	0.000402624	M	Hypertrophic cardiomyopathy (HCM)
3.12047e-06	0.00397972	1	1	0.000580408	M	Dorso-ventral axis formation
8.92373e-06	0.00310374	1	1	0.00165981	M	Endometrial cancer
8.99635e-06	0.00359537	1	1	0.00167332	M	Chronic myeloid leukemia
1.80369e-05	0.0032804	1	1	0.00335487	M	mTOR signaling pathway
1.86858e-05	0.00215559	1	1	0.00347556	M	Vascular smooth muscle contraction
3.17353e-05	0.00384777	1	1	0.00590276	M	Endocytosis
4.96947e-05	0.00276612	1	1	0.00924321	M	Aldosterone-regulated sodium reabsorption
6.41242e-05	0.00166042	1	1	0.0119271	M	Glycosaminoglycan biosynthesis - heparan sulfate
7.06758e-05	0.00287957	1	1	0.0131457	M	Non-small cell lung cancer
0.000101139	0.00207472	1	1	0.0188118	M	Glycosaminoglycan biosynthesis - keratan sulfate
0.000143727	0.00245393	1	1	0.0267332	M	Melanoma
0.000179396	0.00116019	1	1	0.0333676	M	Axon guidance
0.000180835	0.00195011	1	1	0.0336354	M	Inositol phosphate metabolism
0.000506916	0.00185903	1	1	0.0942863	M	Adipocytokine signaling pathway
0.000692152	0.000333932	1	1	0.12874	M	Oxidative phosphorylation
0.000887849	0.00356885	1	1	0.16514	M	Sphingolipid metabolism
0.00162676	0.00277508	1	1	0.302577	M	Pancreatic cancer
0.0016345	0.0013371	1	1	0.304016	M	Hedgehog signaling pathway
0.00259885	0.00535761	1	1	0.483385	M	Vasopressin-regulated water reabsorption
0	0.104533	1	1	0	D	Phenylalanine metabolism
0	0.103281	1	1	0	D	Complement and coagulation cascades
0	0.0991485	1	1	0	D	Limonene and pinene degradation
0	0.0969439	1	1	0	D	Glycine, serine and threonine metabolism
0	0.0923495	1	1	0	D	Primary bile acid biosynthesis
0	0.0780455	1	1	0	D	Fatty acid metabolism
0	0.071076	1	1	0	D	Butanoate metabolism
0	0.0691874	1	1	0	D	Drug metabolism - cytochrome P450
0	0.068537	1	1	0	D	Metabolism of xenobiotics by cytochrome P450
0	0.0681907	1	1	0	D	beta-Alanine metabolism
0	0.0667745	1	1	0	D	Tyrosine metabolism
0	0.0634441	1	1	0	D	Peroxisome
0	0.0625095	1	1	0	D	Biosynthesis of unsaturated fatty acids
0	0.0599516	1	1	0	D	Arginine and proline metabolism
0	0.0594151	1	1	0	D	Glutathione metabolism
0	0.0593489	1	1	0	D	Valine, leucine and isoleucine degradation
0	0.0531104	1	1	0	D	PPAR signaling pathway
0	0.0518188	1	1	0	D	Steroid hormone biosynthesis
0	0.0511151	1	1	0	D	Drug metabolism - other enzymes
0	0.0498942	1	1	0	D	Tryptophan metabolism
0	0.047175	1	1	0	D	Arachidonic acid metabolism
0	0.0454926	1	1	0	D	Retinol metabolism
0	0.0435603	1	1	0	D	Linoleic acid metabolism
0	0.03507	1	1	0	D	Maturity onset diabetes of the young
6.97293e-288	0.0383298	1	1	1.29697e-285	D	Pentose and glucuronate interconversions
5.94125e-279	0.0437261	1	1	1.10507e-276	D	Alanine, aspartate and glutamate metabolism
7.75105e-278	0.0363419	1	1	1.44169e-275	D	Cardiac muscle contraction
9.91099e-277	0.0533023	1	1	1.84344e-274	D	Histidine metabolism
3.78681e-274	0.0318183	1	1	7.04346e-272	D	Porphyrin and chlorophyll metabolism
6.68453e-274	0.0398929	1	1	1.24332e-271	D	Ascorbate and aldarate metabolism
1.74914e-254	0.0563628	1	1	3.25339e-252	D	Propanoate metabolism
1.69571e-251	0.0710911	1	1	3.15403e-249	D	Taurine and hypotaurine metabolism
1.19218e-250	0.0546361	1	1	2.21745e-248	D	Pyruvate metabolism
3.48903e-241	0.0645125	1	1	6.4896e-239	D	Citrate cycle (TCA cycle)
9.09205e-241	0.0664077	1	1	1.69112e-238	D	Glyoxylate and dicarboxylate metabolism
2.07499e-229	0.0738974	1	1	3.85949e-227	D	One carbon pool by folate
7.5672e-219	0.0507212	1	1	1.4075e-216	D	Cysteine and methionine metabolism
8.03886e-208	0.0458423	1	1	1.49523e-205	D	Folate biosynthesis
4.03801e-205	0.0375353	1	1	7.51069e-203	D	Fructose and mannose metabolism
1.63002e-198	0.0290088	1	1	3.03184e-196	D	Lysine degradation
8.35412e-193	0.0385621	1	1	1.55387e-190	D	Glycolysis / Gluconeogenesis
1.081e-192	0.0232528	1	1	2.01065e-190	D	Glycerolipid metabolism
1.6212e-189	0.0606444	1	1	3.01543e-187	D	Huntington's disease
1.20796e-183	0.0301738	1	1	2.2468e-181	D	Renin-angiotensin system
3.63013e-180	0.0415602	1	1	6.75204e-178	D	Terpenoid backbone biosynthesis
1.23497e-176	0.0704079	1	1	2.29705e-174	D	Parkinson's disease
5.97254e-176	0.0330144	1	1	1.11089e-173	D	Proximal tubule bicarbonate reclamation
6.82094e-169	0.0280454	1	1	1.26869e-166	D	Pyrimidine metabolism
7.2926e-168	0.0520769	1	1	1.35642e-165	D	Alzheimer's disease
1.32287e-151	0.0459786	1	1	2.46053e-149	D	Steroid biosynthesis
2.3807e-151	0.0546453	1	1	4.42811e-149	D	Protein export
5.66235e-147	0.0596617	1	1	1.0532e-144	D	Oxidative phosphorylation
3.16109e-144	0.0272989	1	1	5.87963e-142	D	Selenoamino acid metabolism
4.45159e-144	0.0323581	1	1	8.27997e-142	D	Pantothenate and CoA biosynthesis
6.47728e-143	0.0264473	1	1	1.20477e-140	D	Amino sugar and nucleotide sugar metabolism
1.73316e-107	0.021635	1	1	3.22367e-105	D	Glycosylphosphatidylinositol(GPI)-anchor biosynthesis
1.10391e-103	0.0128129	1	1	2.05327e-101	D	Starch and sucrose metabolism
5.64657e-100	0.0147696	1	1	1.05026e-97	D	Glycerophospholipid metabolism
7.79161e-100	0.0199963	1	1	1.44924e-97	D	Nicotinate and nicotinamide metabolism
1.14149e-98	0.0164216	1	1	2.12317e-96	D	alpha-Linolenic acid metabolism
1.1852e-92	0.033643	1	1	2.20448e-90	D	Pentose phosphate pathway
4.82251e-92	0.0179857	1	1	8.96988e-90	D	N-Glycan biosynthesis
3.69046e-90	0.0336919	1	1	6.86426e-88	D	RNA polymerase
1.96356e-86	0.0112679	1	1	3.65222e-84	D	Purine metabolism
2.3208e-86	0.010013	1	1	4.31668e-84	D	ECM-receptor interaction
2.24485e-69	0.0456469	1	1	4.17542e-67	D	Proteasome
1.41155e-67	0.0127537	1	1	2.62548e-65	D	Lysosome
1.49449e-60	0.0135747	1	1	2.77976e-58	D	Tight junction
1.5535e-50	0.0104316	1	1	2.88951e-48	D	Nitrogen metabolism
6.18917e-35	0.0130017	1	1	1.15119e-32	D	Mismatch repair
3.54132e-32	0.014932	1	1	6.58685e-30	D	Base excision repair
5.51997e-32	0.0124718	1	1	1.02671e-29	D	Riboflavin metabolism
4.56672e-28	0.011481	1	1	8.4941e-26	D	DNA replication
3.74781e-27	0.00943631	1	1	6.97092e-25	D	Nucleotide excision repair
8.58441e-20	0.0100128	1	1	1.5967e-17	D	Pathogenic Escherichia coli infection
3.08992e-15	0.00563465	1	1	5.74726e-13	D	Insulin signaling pathway
3.65266e-13	0.00717345	1	1	6.79395e-11	D	Glycosaminoglycan degradation
1.39446e-12	0.00513038	1	1	2.5937e-10	D	Vibrio cholerae infection
4.87923e-12	0.00914914	1	1	9.07537e-10	D	Thyroid cancer
6.26993e-12	0.010649	1	1	1.16621e-09	D	Sulfur metabolism
4.21002e-11	0.00502921	1	1	7.83064e-09	D	Galactose metabolism
1.87579e-09	0.00618969	1	1	3.48897e-07	D	RNA degradation
4.75164e-09	0.00385851	1	1	8.83804e-07	D	Gap junction
9.96283e-09	0.00520727	1	1	1.85309e-06	D	Glycosphingolipid biosynthesis - globo series
1.95526e-08	0.0111813	1	1	3.63678e-06	D	Other glycan degradation
2.61913e-06	0.0050108	1	1	0.000487157	D	Adherens junction
3.39688e-06	0.00432979	1	1	0.00063182	D	Ribosome
8.55019e-05	0.00673512	1	1	0.0159034	D	Spliceosome
0.00067998	0.00281244	1	1	0.126476	D	Bladder cancer
0.00544475	0.0011256	1	1	1	D	Ether lipid metabolism
