# Supplementary material for: Deciphering the heterogeneity and plasticity of the tumor microenvironment in liver cancer provides insights for prognosis
Source: Front Pharmacol. 2025 Jan 30;16:1495280. doi: 10.3389/fphar.2025.1495280 (PMC11821625; doi:10.3389/fphar.2025.1495280)
Supplement: Supplementary file 3 [file Table6.xlsx]

## Sheet: Sheet1
Table S6. Regression coefficients of selected genes.
ID	Lasso_Coef	Corr	Pvalue
CXCL14	-0.0148861	-0.0927371	0.0748081
C1S	-0.0956177	-0.547152	2.80069e-30
RARRES2	-0.016556	-0.322251	2.18466e-10
C7	-0.0660624	-0.519546	5.74389e-27
SERPING1	-0.0316302	-0.586982	1.23426e-35
IGFBP7	-0.0664041	-0.232612	6.14258e-06
IGFBP3	0.0886479	0.441524	4.3763e-19
CNN3	0.199007	0.401328	9.44934e-16
THY1	0.0914085	0.0982429	0.0590375
