# Supplementary material for: Deciphering the heterogeneity and plasticity of the tumor microenvironment in liver cancer provides insights for prognosis
Source: Front Pharmacol. 2025 Jan 30;16:1495280. doi: 10.3389/fphar.2025.1495280 (PMC11821625; doi:10.3389/fphar.2025.1495280)
Supplement: Supplementary file 5 [file Table4.xlsx]

## Sheet: Sheet1
Table S4. Differential activation of transcription factors in cancer cells between the four tumor immune phenotypes.
p_val	avg_log2FC	pct.1	pct.2	p_val_adj	cluster	gene
4.81461e-147	0.00629466	1	1	2.49397e-144	B	ZNF597-TARGET-GENES
3.81381e-124	0.00777609	1	1	1.97555e-121	B	PRMT5-TARGET-GENES
1.3393e-106	0.00652986	1	1	6.93759e-104	B	MAML1-TARGET-GENES
3.28946e-103	0.0135042	0.999	0.998	1.70394e-100	B	HMCES-TARGET-GENES
1.15003e-99	0.00635385	1	1	5.95715e-97	B	PSIP1-TARGET-GENES
6.42783e-95	0.00781615	1	1	3.32962e-92	B	PIAS4-TARGET-GENES
1.47516e-89	0.00244776	1	1	7.64132e-87	B	HMGA1-TARGET-GENES
3.97142e-88	0.00382737	1	1	2.05719e-85	B	POU2AF1-TARGET-GENES
8.28914e-88	0.00245881	1	1	4.29377e-85	B	NFKBIA-TARGET-GENES
1.89162e-86	0.00936635	1	1	9.79857e-84	B	YBX1-TARGET-GENES
3.01652e-84	0.0022594	1	1	1.56256e-81	B	ZSCAN4-TARGET-GENES
8.55992e-84	0.00328374	1	1	4.43404e-81	B	HBZ-TARGET-GENES
9.11326e-82	0.00292588	1	1	4.72067e-79	B	ZNF596-TARGET-GENES
6.21372e-81	0.00310614	1	1	3.21871e-78	B	PRDM5-TARGET-GENES
9.96192e-80	0.00459991	1	1	5.16027e-77	B	TSHZ1-TARGET-GENES
2.49607e-79	0.00263981	1	1	1.29297e-76	B	SOX10-TARGET-GENES
3.74218e-78	0.00540362	1	1	1.93845e-75	B	ZNF746-TARGET-GENES
1.79712e-77	0.00728185	1	1	9.30907e-75	B	PGM3-TARGET-GENES
2.09416e-76	0.00287547	1	1	1.08478e-73	B	ZNF274-TARGET-GENES
1.515e-75	0.00391869	1	1	7.84772e-73	B	ARID3B-TARGET-GENES
1.17089e-74	0.00482814	1	1	6.06522e-72	B	RAG1-TARGET-GENES
5.63388e-73	0.00518419	1	1	2.91835e-70	B	TERF2-TARGET-GENES
9.08315e-73	0.00340301	1	1	4.70507e-70	B	FOXJ2-TARGET-GENES
9.32702e-70	0.00234863	1	1	4.8314e-67	B	PAX3-TARGET-GENES
5.49687e-69	0.00693405	1	1	2.84738e-66	B	PAX8-TARGET-GENES
1.80271e-68	0.0129861	1	1	9.33806e-66	B	WIZ-TARGET-GENES
3.6252e-67	0.00766361	1	1	1.87786e-64	B	PSMB5-TARGET-GENES
1.46976e-66	0.00382757	1	1	7.61335e-64	B	ZFP28-TARGET-GENES
3.15894e-66	0.00235032	1	1	1.63633e-63	B	ZIM3-TARGET-GENES
7.39165e-64	0.00336256	1	1	3.82887e-61	B	FOXP2-TARGET-GENES
3.87823e-62	0.0031854	1	1	2.00892e-59	B	ZNF391-TARGET-GENES
6.36995e-62	0.00509544	1	1	3.29963e-59	B	CHAF1B-TARGET-GENES
1.0374e-61	0.00307866	1	1	5.37371e-59	B	ZNF423-TARGET-GENES
1.2662e-61	0.00333868	1	1	6.5589e-59	B	SKIL-TARGET-GENES
2.50565e-61	0.00401848	1	1	1.29793e-58	B	NOTCH3-TARGET-GENES
3.21156e-60	0.00436947	1	1	1.66359e-57	B	DROSHA-TARGET-GENES
7.7584e-60	0.00288857	1	1	4.01885e-57	B	ZNF558-TARGET-GENES
9.98713e-60	0.00540778	1	1	5.17334e-57	B	ZBTB5-TARGET-GENES
2.10991e-59	0.00230154	1	1	1.09294e-56	B	SRSF9-TARGET-GENES
1.95336e-58	0.00307421	1	1	1.01184e-55	B	NFXL1-TARGET-GENES
2.26432e-58	0.00659317	1	1	1.17292e-55	B	CTR9-TARGET-GENES
2.33878e-58	0.0036026	1	1	1.21149e-55	B	ARID5B-TARGET-GENES
1.05125e-56	0.00291168	1	1	5.44545e-54	B	ZNF513-TARGET-GENES
1.17019e-56	0.00197594	1	1	6.06161e-54	B	FOXH1-TARGET-GENES
8.16015e-56	0.00409434	1	1	4.22696e-53	B	ZNF410-TARGET-GENES
1.82291e-55	0.00402365	1	1	9.44267e-53	B	WRNIP1-TARGET-GENES
3.55808e-55	0.00609177	1	1	1.84309e-52	B	ZNF777-TARGET-GENES
3.79827e-55	0.00526902	1	1	1.9675e-52	B	SETD7-TARGET-GENES
7.76541e-55	0.00953274	1	1	4.02248e-52	B	MAPK3-TARGET-GENES
8.7209e-55	0.0156772	1	1	4.51742e-52	B	MDM2-TARGET-GENES
1.07445e-54	0.00624073	1	1	5.56563e-52	B	ATOH8-TARGET-GENES
1.36194e-53	0.00261588	1	1	7.05484e-51	B	SMN1-SMN2-TARGET-GENES
8.97821e-53	0.00256386	1	1	4.65071e-50	B	MYOCD-TARGET-GENES
9.37346e-53	0.00268368	1	1	4.85545e-50	B	EBNA1BP2-TARGET-GENES
1.69705e-52	0.00320056	1	1	8.7907e-50	B	ZNF740-TARGET-GENES
2.55058e-52	0.00324593	1	1	1.3212e-49	B	CSHL1-TARGET-GENES
7.58747e-52	0.0035708	1	1	3.93031e-49	B	SRPK2-TARGET-GENES
7.63148e-52	0.00238716	1	1	3.95311e-49	B	ZFP91-TARGET-GENES
3.01799e-51	0.00353482	1	1	1.56332e-48	B	ZNF318-TARGET-GENES
7.51475e-51	0.00350045	1	1	3.89264e-48	B	PRKDC-TARGET-GENES
3.10275e-50	0.00331765	1	1	1.60722e-47	B	ZNF585B-TARGET-GENES
2.03635e-49	0.0073537	1	1	1.05483e-46	B	ZNF454-TARGET-GENES
6.11185e-49	0.00210259	1	1	3.16594e-46	B	GCM2-TARGET-GENES
2.06588e-47	0.00264277	1	1	1.07013e-44	B	MZF1-TARGET-GENES
3.47335e-47	0.00773138	1	1	1.79919e-44	B	CDH4-TARGET-GENES
4.66472e-47	0.00271664	1	1	2.41632e-44	B	ZNF768-TARGET-GENES
1.32503e-46	0.00290023	1	1	6.86363e-44	B	ZSCAN5C-TARGET-GENES
1.80991e-46	0.00550986	1	1	9.37533e-44	B	ZNF560-TARGET-GENES
4.13388e-46	0.00801503	1	1	2.14135e-43	B	RPA1-TARGET-GENES
4.18584e-46	0.00426453	1	1	2.16826e-43	B	HOXC13-TARGET-GENES
5.10319e-46	0.00520457	1	1	2.64345e-43	B	RBM15-TARGET-GENES
1.6116e-45	0.00389572	1	1	8.3481e-43	B	DNMT3A-TARGET-GENES
5.09847e-45	0.0023683	1	1	2.64101e-42	B	HAND1-TARGET-GENES
1.85181e-44	0.00226896	1	1	9.59236e-42	B	ZNF664-TARGET-GENES
5.96068e-44	0.00351257	1	1	3.08763e-41	B	KDM7A-TARGET-GENES
6.31734e-44	0.00452214	1	1	3.27238e-41	B	GTF2A2-TARGET-GENES
4.08129e-43	0.00187063	1	1	2.11411e-40	B	ZSCAN30-TARGET-GENES
8.11915e-43	0.00335974	1	1	4.20572e-40	B	FOXE1-TARGET-GENES
8.34114e-43	0.00419192	1	1	4.32071e-40	B	MYBL1-TARGET-GENES
8.96214e-43	0.00307269	1	1	4.64239e-40	B	CREB3-TARGET-GENES
6.11003e-42	0.00340206	1	1	3.165e-39	B	NAB2-TARGET-GENES
8.19806e-42	0.00348349	1	1	4.24659e-39	B	COBLL1-TARGET-GENES
1.03836e-41	0.00227981	1	1	5.3787e-39	B	ZNF10-TARGET-GENES
3.07931e-41	0.00409849	1	1	1.59508e-38	B	KDM1B-TARGET-GENES
3.71334e-41	0.00583325	1	1	1.92351e-38	B	ZNF510-TARGET-GENES
7.86948e-41	0.00258946	1	1	4.07639e-38	B	SOX3-TARGET-GENES
1.9635e-40	0.00365337	1	1	1.01709e-37	B	EMX1-TARGET-GENES
2.11444e-40	0.00228523	1	1	1.09528e-37	B	PRDM4-TARGET-GENES
2.64797e-40	0.0121696	1	1	1.37165e-37	B	STN1-TARGET-GENES
2.89192e-40	0.00301788	1	1	1.49802e-37	B	CDC5L-TARGET-GENES
1.59685e-39	0.00232861	1	1	8.27167e-37	B	ZNF2-TARGET-GENES
5.06412e-39	0.00403168	1	1	2.62322e-36	B	CIITA-TARGET-GENES
7.33921e-39	0.00253213	1	1	3.80171e-36	B	AHRR-TARGET-GENES
8.50636e-39	0.00265324	1	1	4.40629e-36	B	PAX7-TARGET-GENES
1.25156e-38	0.00314737	1	1	6.4831e-36	B	ZNF708-TARGET-GENES
2.01775e-38	0.00301133	1	1	1.0452e-35	B	TERF1-TARGET-GENES
2.25897e-38	0.00254363	1	1	1.17015e-35	B	ZNF140-TARGET-GENES
2.40391e-38	0.00190044	1	1	1.24523e-35	B	CHAMP1-TARGET-GENES
1.07718e-37	0.00377404	1	1	5.57978e-35	B	ZNF582-TARGET-GENES
1.14514e-37	0.00672873	1	1	5.93182e-35	B	ZMYND11-TARGET-GENES
1.19028e-37	0.00292443	1	1	6.16564e-35	B	SNAI1-TARGET-GENES
3.56328e-37	0.00275537	1	1	1.84578e-34	B	MEF2C-TARGET-GENES
7.19447e-37	0.00488407	1	1	3.72673e-34	B	UBE2I-TARGET-GENES
7.49301e-37	0.00275442	1	1	3.88138e-34	B	ZNF175-TARGET-GENES
1.4972e-36	0.00100932	1	1	7.75552e-34	B	IGLV5-37-TARGET-GENES
2.15016e-36	0.0023032	1	1	1.11378e-33	B	TAZ-TARGET-GENES
2.3885e-36	0.00365828	1	1	1.23724e-33	B	TASOR-TARGET-GENES
5.79154e-36	0.00122053	1	1	3.00002e-33	B	ZNF618-TARGET-GENES
1.05932e-35	0.00235461	1	1	5.48729e-33	B	ZNF528-TARGET-GENES
2.12409e-35	0.00574977	1	1	1.10028e-32	B	DICER1-TARGET-GENES
2.17757e-35	0.00232908	1	1	1.12798e-32	B	ZNF843-TARGET-GENES
3.54188e-35	0.00362038	1	1	1.83469e-32	B	JDP2-TARGET-GENES
3.59404e-35	0.00160194	1	1	1.86171e-32	B	SIX1-TARGET-GENES
3.6704e-35	0.00234859	1	1	1.90126e-32	B	BPTF-TARGET-GENES
5.65331e-35	0.00272248	1	1	2.92841e-32	B	ZNF579-TARGET-GENES
1.34821e-34	0.00241339	1	1	6.98373e-32	B	ZNF184-TARGET-GENES
2.34783e-34	0.00412217	1	1	1.21617e-31	B	ZNF555-TARGET-GENES
4.58807e-34	0.00314314	1	1	2.37662e-31	B	PRDM12-TARGET-GENES
4.69452e-34	0.00471975	1	1	2.43176e-31	B	VRTN-TARGET-GENES
5.1303e-34	0.00320283	1	1	2.65749e-31	B	NPM1-TARGET-GENES
5.76129e-34	0.00298245	1	1	2.98435e-31	B	H1-6-TARGET-GENES
7.24784e-34	0.00255303	1	1	3.75438e-31	B	OVOL3-TARGET-GENES
9.52111e-34	0.00444285	1	1	4.93194e-31	B	SMARCA1-TARGET-GENES
1.76987e-32	0.00245691	1	1	9.16792e-30	B	ZNF282-TARGET-GENES
1.77342e-32	0.00205621	1	1	9.18631e-30	B	ZNF134-TARGET-GENES
2.01516e-32	0.00256674	1	1	1.04385e-29	B	ZNF213-TARGET-GENES
2.71401e-32	0.00228426	1	1	1.40586e-29	B	SUPT16H-TARGET-GENES
2.88584e-32	0.00248584	1	1	1.49487e-29	B	ZBTB12-TARGET-GENES
4.54073e-32	0.00305445	1	1	2.3521e-29	B	ZZZ3-TARGET-GENES
4.58615e-32	0.00740867	1	1	2.37563e-29	B	NKX2-8-TARGET-GENES
1.93049e-31	0.0042174	0.75	0.637	9.99995e-29	B	RARB-TARGET-GENES
3.50781e-31	0.00156017	1	1	1.81705e-28	B	HMGB1-TARGET-GENES
4.82153e-31	0.00254653	1	1	2.49755e-28	B	SALL4-TARGET-GENES
4.91618e-31	0.00339655	1	1	2.54658e-28	B	ZNF236-TARGET-GENES
6.08726e-31	0.00276426	1	1	3.1532e-28	B	ZNF592-TARGET-GENES
1.34052e-30	0.00233129	1	1	6.9439e-28	B	HMBOX1-TARGET-GENES
1.86385e-30	0.00281131	1	1	9.65473e-28	B	ZNF781-TARGET-GENES
1.90991e-30	0.00248273	1	1	9.89335e-28	B	AUTS2-TARGET-GENES
3.85181e-30	0.00442786	1	1	1.99524e-27	B	CENPT-TARGET-GENES
4.56506e-30	0.00286338	1	1	2.3647e-27	B	ZNF202-TARGET-GENES
1.45454e-29	0.00464047	1	1	7.53451e-27	B	TFCP2-TARGET-GENES
1.8478e-29	0.00451505	1	1	9.57158e-27	B	PCGF6-TARGET-GENES
2.69715e-29	0.00188962	1	1	1.39712e-26	B	UBN1-TARGET-GENES
3.48576e-29	0.00198148	1	1	1.80562e-26	B	GLI1-TARGET-GENES
1.11574e-28	0.00876119	1	1	5.77955e-26	B	ZNF837-TARGET-GENES
1.79166e-28	0.00284416	1	1	9.28081e-26	B	TFEB-TARGET-GENES
2.57945e-28	0.00210115	1	1	1.33616e-25	B	ZSCAN21-TARGET-GENES
3.01451e-28	0.00271655	1	1	1.56152e-25	B	PHB2-TARGET-GENES
3.11499e-28	0.00227915	1	1	1.61357e-25	B	ZNF8-TARGET-GENES
3.42997e-28	0.00467109	1	1	1.77673e-25	B	RBL1-TARGET-GENES
3.90217e-28	0.00317878	1	1	2.02133e-25	B	NR1D1-TARGET-GENES
7.51668e-28	0.00332787	1	1	3.89364e-25	B	GTF2E2-TARGET-GENES
8.92303e-28	0.00647386	1	1	4.62213e-25	B	DPPA3-TARGET-GENES
1.21809e-27	0.00144008	1	1	6.3097e-25	B	ZNF563-TARGET-GENES
1.27361e-27	0.00233308	1	1	6.5973e-25	B	INSM2-TARGET-GENES
1.65662e-27	0.00469637	1	1	8.58131e-25	B	ZNF502-TARGET-GENES
2.03781e-27	0.00166299	1	1	1.05558e-24	B	CC2D1A-TARGET-GENES
2.99725e-27	0.00189612	1	1	1.55257e-24	B	HES2-TARGET-GENES
3.70834e-27	0.00328732	1	1	1.92092e-24	B	SNAPC4-TARGET-GENES
4.11575e-27	0.00133783	1	1	2.13196e-24	B	RYBP-TARGET-GENES
4.22833e-27	0.00256639	1	1	2.19028e-24	B	ZNF33A-TARGET-GENES
4.4698e-27	0.0034645	1	1	2.31535e-24	B	KAT5-TARGET-GENES
4.59086e-27	0.0019116	1	1	2.37807e-24	B	CBX7-TARGET-GENES
7.04834e-27	0.0035914	1	1	3.65104e-24	B	TERT-TARGET-GENES
7.37553e-27	0.00162502	1	1	3.82053e-24	B	FOXN3-TARGET-GENES
1.44484e-26	0.0014239	1	1	7.48428e-24	B	ZNF549-TARGET-GENES
1.65627e-26	0.00348996	1	1	8.57948e-24	B	ARHGAP35-TARGET-GENES
2.02272e-26	0.00230036	1	1	1.04777e-23	B	ID1-TARGET-GENES
2.32002e-26	0.00174887	1	1	1.20177e-23	B	MAFG-TARGET-GENES
2.54381e-26	0.00247567	1	1	1.3177e-23	B	ZNF589-TARGET-GENES
3.19732e-26	0.00961526	1	1	1.65621e-23	B	EGFR-TARGET-GENES
4.64707e-26	0.00195459	1	1	2.40718e-23	B	GREB1-TARGET-GENES
5.79178e-26	0.00295349	1	1	3.00014e-23	B	PHF2-TARGET-GENES
1.11763e-25	0.00430797	1	1	5.78932e-23	B	ZNF169-TARGET-GENES
1.5102e-25	0.00195249	1	1	7.82281e-23	B	ZSCAN29-TARGET-GENES
1.73311e-25	0.001792	1	1	8.97751e-23	B	ZNF362-TARGET-GENES
5.24731e-25	0.00317077	1	1	2.71811e-22	B	HSF2-TARGET-GENES
6.88349e-25	0.00353294	1	1	3.56565e-22	B	ZNF426-TARGET-GENES
7.93615e-25	0.00138056	1	1	4.11093e-22	B	ZNF449-TARGET-GENES
1.01902e-24	0.00343482	1	1	5.27854e-22	B	SETBP1-TARGET-GENES
3.47089e-24	0.00268711	1	1	1.79792e-21	B	RBM34-TARGET-GENES
5.99824e-24	0.00256475	1	1	3.10709e-21	B	CIC-TARGET-GENES
2.0679e-23	0.00189372	1	1	1.07117e-20	B	SRCAP-TARGET-GENES
2.27644e-23	0.00184691	1	1	1.1792e-20	B	MSX1-TARGET-GENES
2.83105e-23	0.0019927	1	1	1.46649e-20	B	ZBTB7B-TARGET-GENES
3.15995e-23	0.00180377	1	1	1.63686e-20	B	ZNF512B-TARGET-GENES
5.41379e-23	0.0029997	1	1	2.80434e-20	B	ZNF507-TARGET-GENES
6.19792e-23	0.00221625	1	1	3.21052e-20	B	FEV-TARGET-GENES
6.3523e-23	0.002178	1	1	3.29049e-20	B	MEF2D-TARGET-GENES
7.676e-23	0.00240016	1	1	3.97617e-20	B	AEBP2-TARGET-GENES
8.26807e-23	0.00176331	1	1	4.28286e-20	B	ZNF224-TARGET-GENES
9.14761e-23	0.00205366	1	1	4.73846e-20	B	PHF21A-TARGET-GENES
9.2046e-23	0.00190118	1	1	4.76798e-20	B	ZNF816-TARGET-GENES
1.48678e-22	0.00150275	1	1	7.70152e-20	B	ZNF680-TARGET-GENES
2.41577e-22	0.00175507	1	1	1.25137e-19	B	ZNF524-TARGET-GENES
4.02687e-22	0.00211778	1	1	2.08592e-19	B	BCL6B-TARGET-GENES
5.07049e-22	0.018301	1	1	2.62651e-19	B	RBM17-TARGET-GENES
8.46483e-22	0.00195934	1	1	4.38478e-19	B	CBFA2T2-TARGET-GENES
9.92899e-22	0.00257677	1	1	5.14321e-19	B	HDGF-TARGET-GENES
1.05036e-21	0.00210469	1	1	5.44085e-19	B	IRF5-TARGET-GENES
3.57985e-21	0.0019975	1	1	1.85436e-18	B	ZNF85-TARGET-GENES
3.88637e-21	0.00206261	1	1	2.01314e-18	B	NR0B1-TARGET-GENES
5.4191e-21	0.00182211	1	1	2.80709e-18	B	BDP1-TARGET-GENES
9.26982e-21	0.00201924	1	1	4.80177e-18	B	ZNF350-TARGET-GENES
1.508e-20	0.00207099	1	1	7.81143e-18	B	BRCA2-TARGET-GENES
2.39311e-20	0.00219293	1	1	1.23963e-17	B	SUMO1-TARGET-GENES
2.50728e-20	0.00187946	1	1	1.29877e-17	B	ZBTB18-TARGET-GENES
2.68897e-20	0.00170814	1	1	1.39289e-17	B	ZNF7-TARGET-GENES
2.80096e-20	0.00181852	1	1	1.4509e-17	B	ZNF610-TARGET-GENES
2.94968e-20	0.00215067	1	1	1.52793e-17	B	BANP-TARGET-GENES
3.38527e-20	0.00326576	1	1	1.75357e-17	B	RUVBL1-TARGET-GENES
4.49552e-20	0.00117668	1	1	2.32868e-17	B	MIER1-TARGET-GENES
7.18646e-20	0.00217022	1	1	3.72259e-17	B	FOXG1-TARGET-GENES
1.19822e-19	0.0021926	1	1	6.20676e-17	B	EWSR1-TARGET-GENES
2.28755e-19	0.00197956	1	1	1.18495e-16	B	HOXA1-TARGET-GENES
2.47452e-19	0.00193539	1	1	1.2818e-16	B	PTPRA-TARGET-GENES
5.73482e-19	0.002113	1	1	2.97064e-16	B	ATF6-TARGET-GENES
5.97467e-19	0.00250196	1	1	3.09488e-16	B	DBP-TARGET-GENES
7.57726e-19	0.00361741	1	1	3.92502e-16	B	ZNF354A-TARGET-GENES
7.58068e-19	0.00112676	1	1	3.92679e-16	B	PCGF2-TARGET-GENES
9.16181e-19	0.0020073	1	1	4.74582e-16	B	CUX1-TARGET-GENES
9.17558e-19	0.0026814	1	1	4.75295e-16	B	ZNF697-TARGET-GENES
9.53129e-19	0.0022798	1	1	4.93721e-16	B	KLF7-TARGET-GENES
1.10811e-18	0.00218128	1	1	5.74001e-16	B	GLI3-TARGET-GENES
1.16159e-18	0.00206573	1	1	6.01702e-16	B	HOXC6-TARGET-GENES
1.22199e-18	0.00317248	1	1	6.32991e-16	B	ZNF622-TARGET-GENES
1.22419e-18	0.00199381	1	1	6.34129e-16	B	ZBTB44-TARGET-GENES
1.4414e-18	0.00180688	1	1	7.46645e-16	B	NCOA6-TARGET-GENES
1.61242e-18	0.00439327	1	1	8.35233e-16	B	EPC1-TARGET-GENES
1.61643e-18	0.0131452	1	1	8.3731e-16	B	SOX15-TARGET-GENES
2.1862e-18	0.00200453	1	1	1.13245e-15	B	HMGB2-TARGET-GENES
2.37998e-18	0.00181046	1	1	1.23283e-15	B	ZNF146-TARGET-GENES
2.6281e-18	0.00275328	1	1	1.36135e-15	B	ZNF433-TARGET-GENES
2.81205e-18	0.0020645	1	1	1.45664e-15	B	FOXD2-TARGET-GENES
3.34338e-18	0.00172962	1	1	1.73187e-15	B	ZNF547-TARGET-GENES
4.73612e-18	0.00124041	1	1	2.45331e-15	B	LMTK3-TARGET-GENES
4.94684e-18	0.00201339	1	1	2.56246e-15	B	SRPK1-TARGET-GENES
5.52579e-18	0.00160197	1	1	2.86236e-15	B	KDM5D-TARGET-GENES
5.70993e-18	0.00160904	1	1	2.95775e-15	B	ID2-TARGET-GENES
6.47861e-18	0.00244719	1	1	3.35592e-15	B	NCOA4-TARGET-GENES
9.02134e-18	0.00350843	1	1	4.67306e-15	B	ZA-UNIPROT-Q9UM89-UNREVIEWED-TARGET-GENES
1.60683e-17	0.00196716	1	1	8.32338e-15	B	ZNF584-TARGET-GENES
2.18797e-17	0.0026532	1	1	1.13337e-14	B	ATXN7L3-TARGET-GENES
3.38628e-17	0.000684077	1	1	1.7541e-14	B	F10-TARGET-GENES
3.91624e-17	0.0015166	1	1	2.02861e-14	B	SFMBT1-TARGET-GENES
9.60991e-17	0.00167018	1	1	4.97794e-14	B	ZNF711-TARGET-GENES
9.97885e-17	0.00185024	1	1	5.16904e-14	B	ZNF561-TARGET-GENES
1.69711e-16	0.00188575	1	1	8.79106e-14	B	MORC2-TARGET-GENES
2.53319e-16	0.00308793	1	1	1.31219e-13	B	ADNP-TARGET-GENES
2.88963e-16	0.0013978	1	1	1.49683e-13	B	CBX5-TARGET-GENES
3.3199e-16	0.0018312	1	1	1.71971e-13	B	TBX3-TARGET-GENES
3.3738e-16	0.00172046	1	1	1.74763e-13	B	NUP153-TARGET-GENES
4.11805e-16	0.00277393	1	1	2.13315e-13	B	GUCY1B1-TARGET-GENES
5.82325e-16	0.00375471	1	1	3.01644e-13	B	SOX11-TARGET-GENES
1.10878e-15	0.00148291	1	1	5.74347e-13	B	E2F2-TARGET-GENES
1.68136e-15	0.00112923	1	1	8.70944e-13	B	PCGF1-TARGET-GENES
2.54644e-15	0.0019904	1	1	1.31906e-12	B	KAT2A-TARGET-GENES
2.6739e-15	0.00150459	1	1	1.38508e-12	B	ZNF322-TARGET-GENES
3.47385e-15	0.00201799	1	1	1.79945e-12	B	TEAD2-TARGET-GENES
3.70433e-15	0.00266439	1	1	1.91884e-12	B	ZNF418-TARGET-GENES
4.80881e-15	0.00144556	1	1	2.49097e-12	B	ZNF577-TARGET-GENES
6.4312e-15	0.004978	1	1	3.33136e-12	B	SIGMAR1-TARGET-GENES
6.77473e-15	0.00189125	1	1	3.50931e-12	B	IRX2-TARGET-GENES
7.42187e-15	0.0017167	1	1	3.84453e-12	B	CREB3L4-TARGET-GENES
7.57251e-15	0.00417912	1	1	3.92256e-12	B	ZNF239-TARGET-GENES
9.02479e-15	0.0021593	1	1	4.67484e-12	B	NFRKB-TARGET-GENES
9.36804e-15	0.00282815	1	1	4.85264e-12	B	IRX3-TARGET-GENES
1.21218e-14	0.000950526	1	1	6.27909e-12	B	ISL1-TARGET-GENES
1.28513e-14	0.00221215	1	1	6.65695e-12	B	ARNT2-TARGET-GENES
1.34486e-14	0.00181377	1	1	6.96637e-12	B	HDAC4-TARGET-GENES
1.47264e-14	0.00358522	1	1	7.62825e-12	B	PER1-TARGET-GENES
1.55227e-14	0.00259234	1	1	8.04078e-12	B	ZNF165-TARGET-GENES
1.67104e-14	0.00189089	1	1	8.65601e-12	B	UBP1-TARGET-GENES
2.13381e-14	0.0011276	1	1	1.10531e-11	B	RLF-TARGET-GENES
2.20558e-14	0.00197571	1	1	1.14249e-11	B	ZNF830-TARGET-GENES
2.29063e-14	0.00355231	1	1	1.18655e-11	B	CDX1-TARGET-GENES
2.58077e-14	0.00152405	1	1	1.33684e-11	B	METTL14-TARGET-GENES
2.58278e-14	0.00323257	1	1	1.33788e-11	B	TBX1-TARGET-GENES
2.70401e-14	0.00165116	1	1	1.40068e-11	B	PITX1-TARGET-GENES
3.26884e-14	0.000956641	1	1	1.69326e-11	B	IRF9-TARGET-GENES
5.00467e-14	0.00228223	1	1	2.59242e-11	B	CDC73-TARGET-GENES
5.8471e-14	0.00171067	1	1	3.0288e-11	B	BARX2-TARGET-GENES
7.38678e-14	0.00189037	1	1	3.82635e-11	B	SAFB2-TARGET-GENES
8.42965e-14	0.00280149	1	1	4.36656e-11	B	ZSCAN23-TARGET-GENES
8.56087e-14	0.000993911	1	1	4.43453e-11	B	ZNF486-TARGET-GENES
9.10539e-14	0.00276553	1	1	4.71659e-11	B	THRA-TARGET-GENES
1.23389e-13	0.00157927	1	1	6.39153e-11	B	ZFP3-TARGET-GENES
1.92231e-13	0.00399885	1	1	9.95755e-11	B	NR5A1-TARGET-GENES
2.49944e-13	0.00179052	1	1	1.29471e-10	B	NKX2-3-TARGET-GENES
2.70894e-13	0.00167774	1	1	1.40323e-10	B	BARHL1-TARGET-GENES
3.181e-13	0.00438052	1	1	1.64776e-10	B	MTHFD1-TARGET-GENES
3.5308e-13	0.00171565	1	1	1.82895e-10	B	ASH1L-TARGET-GENES
4.01894e-13	0.00140458	1	1	2.08181e-10	B	ZNF30-TARGET-GENES
4.23314e-13	0.00212641	1	1	2.19277e-10	B	RFX7-TARGET-GENES
4.39287e-13	0.00149442	1	1	2.27551e-10	B	ZNF407-TARGET-GENES
4.75684e-13	0.00127622	1	1	2.46404e-10	B	ZNF766-TARGET-GENES
4.76782e-13	0.00215708	1	1	2.46973e-10	B	HOXA10-TARGET-GENES
5.82326e-13	0.00145746	1	1	3.01645e-10	B	TP73-TARGET-GENES
7.57478e-13	0.00409703	1	1	3.92374e-10	B	ZNF404-TARGET-GENES
1.08669e-12	0.00143918	1	1	5.62905e-10	B	ZNF92-TARGET-GENES
1.12926e-12	0.00180207	1	1	5.84958e-10	B	ATF5-TARGET-GENES
1.19263e-12	0.00170343	1	1	6.17782e-10	B	DYRK1A-TARGET-GENES
1.54585e-12	0.00193764	1	1	8.00751e-10	B	HOXD1-TARGET-GENES
1.57622e-12	0.00518426	1	1	8.16481e-10	B	ZNF19-TARGET-GENES
1.79243e-12	0.00848616	1	1	9.28477e-10	B	MAP2K1-TARGET-GENES
1.86909e-12	0.00178865	1	1	9.68189e-10	B	TBPL1-TARGET-GENES
2.09233e-12	0.00162755	1	1	1.08383e-09	B	DACH1-TARGET-GENES
2.82168e-12	0.00127191	1	1	1.46163e-09	B	ZNF22-TARGET-GENES
3.22074e-12	0.00211346	1	1	1.66834e-09	B	ELF2-TARGET-GENES
3.34455e-12	0.00301084	1	1	1.73248e-09	B	ASXL2-TARGET-GENES
3.87972e-12	0.0027933	1	1	2.00969e-09	B	ZNF586-TARGET-GENES
4.12029e-12	0.00149722	1	1	2.13431e-09	B	NKX2-2-TARGET-GENES
6.15182e-12	0.00188513	1	1	3.18664e-09	B	WDHD1-TARGET-GENES
8.86624e-12	0.00138601	1	1	4.59271e-09	B	HOXB4-TARGET-GENES
2.48422e-11	0.00124775	1	1	1.28682e-08	B	DLX2-TARGET-GENES
3.41605e-11	0.00117293	1	1	1.76951e-08	B	GLI4-TARGET-GENES
3.53921e-11	0.00222812	1	1	1.83331e-08	B	ZMYM2-TARGET-GENES
3.77782e-11	0.00178783	1	1	1.95691e-08	B	ZBED4-TARGET-GENES
4.3354e-11	0.00180538	1	1	2.24574e-08	B	HES4-TARGET-GENES
5.53806e-11	0.00173077	1	1	2.86871e-08	B	ZSCAN5DP-TARGET-GENES
5.78174e-11	0.00182182	1	1	2.99494e-08	B	ZBTB1-TARGET-GENES
6.04991e-11	0.001286	1	1	3.13385e-08	B	ZSCAN31-TARGET-GENES
6.09851e-11	0.00178748	1	1	3.15903e-08	B	BARX1-TARGET-GENES
6.53437e-11	0.00214187	1	1	3.38481e-08	B	ELF5-TARGET-GENES
7.74784e-11	0.00122182	1	1	4.01338e-08	B	LHX9-TARGET-GENES
9.03668e-11	0.00150429	1	1	4.681e-08	B	SIX4-TARGET-GENES
1.00173e-10	0.00189077	1	1	5.18895e-08	B	SNRNP70-TARGET-GENES
1.3153e-10	0.00219732	1	1	6.81324e-08	B	TOX4-TARGET-GENES
1.33821e-10	0.000941166	1	1	6.93191e-08	B	HHEX-TARGET-GENES
1.50528e-10	0.00173106	1	1	7.79737e-08	B	ZNF548-TARGET-GENES
1.92073e-10	0.00123316	1	1	9.94936e-08	B	ZNF257-TARGET-GENES
4.49484e-10	0.000844212	1	1	2.32833e-07	B	E2F5-TARGET-GENES
4.66118e-10	0.00188144	1	1	2.41449e-07	B	DLX6-TARGET-GENES
5.75277e-10	0.0016045	1	1	2.97994e-07	B	SETD1A-TARGET-GENES
6.228e-10	0.00256842	1	1	3.22611e-07	B	RUVBL2-TARGET-GENES
7.14725e-10	0.00134374	1	1	3.70227e-07	B	FXR1-TARGET-GENES
1.37293e-09	0.00231955	1	1	7.11175e-07	B	PPARA-TARGET-GENES
1.3903e-09	0.000984803	1	1	7.20175e-07	B	ZNF660-TARGET-GENES
1.50382e-09	0.001597	1	1	7.78979e-07	B	ZFHX3-TARGET-GENES
2.07451e-09	0.00878299	1	1	1.0746e-06	B	ZNF514-TARGET-GENES
2.09335e-09	0.00139444	1	1	1.08435e-06	B	SKP2-TARGET-GENES
2.38066e-09	0.00148532	1	1	1.23318e-06	B	ZNF436-TARGET-GENES
2.69344e-09	0.00264716	1	1	1.3952e-06	B	ZNF488-TARGET-GENES
2.77018e-09	0.000862785	1	1	1.43495e-06	B	PAX6-TARGET-GENES
4.12951e-09	0.00103095	1	1	2.13908e-06	B	HOXA2-TARGET-GENES
6.82527e-09	0.00210318	1	1	3.53549e-06	B	LMNB2-TARGET-GENES
1.4914e-08	0.00116214	1	1	7.72546e-06	B	ZBED5-TARGET-GENES
1.49169e-08	0.00147472	1	1	7.72697e-06	B	NFE2L1-TARGET-GENES
1.98449e-08	0.0018219	1	1	1.02796e-05	B	ZNF791-TARGET-GENES
2.07574e-08	0.00142013	1	1	1.07523e-05	B	HOXB6-TARGET-GENES
2.97684e-08	0.00186105	1	1	1.542e-05	B	ZNF707-TARGET-GENES
3.69483e-08	0.000947144	1	1	1.91392e-05	B	ZNF512-TARGET-GENES
4.3572e-08	0.00364033	1	1	2.25703e-05	B	BRF2-TARGET-GENES
5.5048e-08	0.00268007	1	1	2.85149e-05	B	YBX3-TARGET-GENES
1.28105e-07	0.00120731	1	1	6.63584e-05	B	ZNF677-TARGET-GENES
2.30442e-07	0.000906994	1	1	0.000119369	B	ZNF329-TARGET-GENES
2.46563e-07	0.00194512	1	1	0.00012772	B	NPAT-TARGET-GENES
2.64842e-07	0.00148218	1	1	0.000137188	B	HOXD11-TARGET-GENES
3.17501e-07	0.00456662	1	1	0.000164465	B	ZNF416-TARGET-GENES
4.62982e-07	0.00229325	1	1	0.000239825	B	HJURP-TARGET-GENES
5.08035e-07	0.0059658	1	1	0.000263162	B	ZNF23-TARGET-GENES
5.63219e-07	0.00143251	1	1	0.000291747	B	DMRT1-TARGET-GENES
5.92901e-07	0.00181239	1	1	0.000307123	B	HOXA7-TARGET-GENES
6.27125e-07	0.000997816	1	1	0.000324851	B	KMT2D-TARGET-GENES
6.53639e-07	0.00149743	1	1	0.000338585	B	SIRT3-TARGET-GENES
1.29615e-06	0.00216835	1	1	0.000671407	B	RAX2-TARGET-GENES
1.29768e-06	0.00237482	1	1	0.0006722	B	ZNF529-TARGET-GENES
1.52111e-06	0.00849033	1	1	0.000787936	B	ZNF774-TARGET-GENES
2.19227e-06	0.00136587	1	1	0.0011356	B	HOXA13-TARGET-GENES
2.2016e-06	0.001103	1	1	0.00114043	B	CEBPZ-TARGET-GENES
3.74597e-06	0.00296076	1	1	0.00194041	B	THRAP3-TARGET-GENES
4.58281e-06	0.00112377	1	1	0.0023739	B	ZNF581-TARGET-GENES
5.25601e-06	0.00195254	1	1	0.00272261	B	BRF1-TARGET-GENES
5.40472e-06	0.000965078	1	1	0.00279965	B	LHX2-TARGET-GENES
5.43062e-06	0.000928661	1	1	0.00281306	B	ZNF260-TARGET-GENES
7.9478e-06	0.00126427	1	1	0.00411696	B	NUFIP1-TARGET-GENES
1.32822e-05	0.00149057	1	1	0.00688017	B	MCM3-TARGET-GENES
1.67784e-05	0.00100928	1	1	0.00869122	B	SNIP1-TARGET-GENES
1.88276e-05	0.00260296	1	1	0.0097527	B	NKX6-1-TARGET-GENES
2.48749e-05	0.00252017	1	1	0.0128852	B	TCOF1-TARGET-GENES
2.6429e-05	0.0048733	1	1	0.0136902	B	MSX2-TARGET-GENES
4.40447e-05	0.000623814	1	1	0.0228151	B	TET1-TARGET-GENES
4.43382e-05	0.00103302	1	1	0.0229672	B	METHYLCYTOSINE-DIOXYGENASE-TET-UNIPROT-A0A023HHK9-UNREVIEWED-TARGET-GENES
4.53238e-05	0.000682399	1	1	0.0234777	B	ZNF197-TARGET-GENES
5.28208e-05	0.00270381	1	1	0.0273612	B	WRN-TARGET-GENES
5.64604e-05	0.000786064	1	1	0.0292465	B	ZNF37A-TARGET-GENES
7.67625e-05	0.000748763	1	1	0.039763	B	PBXIP1-TARGET-GENES
8.18959e-05	0.00080326	1	1	0.0424221	B	NKX2-5-TARGET-GENES
0.000130857	0.00524627	1	1	0.0677838	B	SNAPC2-TARGET-GENES
0.0001358	0.000969953	1	1	0.0703444	B	SUPT20H-TARGET-GENES
0.000185492	0.000997725	1	1	0.096085	B	SETX-TARGET-GENES
0.000190739	0.00102522	1	1	0.098803	B	CAVIN1-TARGET-GENES
0.000214408	0.00174681	1	1	0.111063	B	FOXR2-TARGET-GENES
0.000286715	0.000317844	1	1	0.148518	B	ZNF223-TARGET-GENES
0.000365375	0.000501131	1	1	0.189264	B	MED16-TARGET-GENES
0.000673934	0.00110281	1	1	0.349098	B	ADCYAP1-TARGET-GENES
0.000815628	0.00106451	1	1	0.422495	B	HDAC8-TARGET-GENES
0.00100736	0.000728433	1	1	0.521812	B	CASP8AP2-TARGET-GENES
0.00101334	0.000671553	1	1	0.524908	B	ZNF394-TARGET-GENES
0.00145201	0.0058317	1	1	0.752142	B	ZBTB49-TARGET-GENES
0.00155587	0.000262851	1	1	0.805939	B	NEUROG3-TARGET-GENES
0.00168023	0.000577773	1	1	0.870359	B	PAF1-TARGET-GENES
0.00204849	0.0014417	1	1	1	B	LHX3-TARGET-GENES
0.0024126	0.0100023	1	1	1	B	ZNF302-TARGET-GENES
0.00262577	0.000433733	1	1	1	B	SIPA1-TARGET-GENES
0.0030628	0.00197988	1	1	1	B	LAMB3-TARGET-GENES
0.00316368	0.000488258	1	1	1	B	XPO1-TARGET-GENES
0.00340086	0.000790848	1	1	1	B	KLF14-TARGET-GENES
0.00362206	0.000426573	1	1	1	B	ZNF331-TARGET-GENES
0.00781316	0.00454962	1	1	1	B	ZNF776-TARGET-GENES
0.00845533	0.00172162	1	1	1	B	MCRS1-TARGET-GENES
0.00898098	0.00255533	1	1	1	B	NFE2L3-TARGET-GENES
1.10193e-79	0.0154079	1	1	5.70801e-77	T	ZNF530-TARGET-GENES
1.32629e-64	0.00641392	1	1	6.8702e-62	T	HOXC11-TARGET-GENES
2.40231e-53	0.00407321	1	1	1.24439e-50	T	CREBL2-TARGET-GENES
9.59539e-52	0.00605983	1	1	4.97041e-49	T	ZNF354C-TARGET-GENES
1.69158e-51	0.00476613	1	1	8.76239e-49	T	HSF4-TARGET-GENES
6.91525e-42	0.00625783	1	1	3.5821e-39	T	MNX1-TARGET-GENES
1.03379e-41	0.0127532	1	1	5.35503e-39	T	HJURP-TARGET-GENES
8.78408e-37	0.00936175	1	1	4.55015e-34	T	SOX15-TARGET-GENES
2.42468e-32	0.00585464	1	1	1.25599e-29	T	DPPA3-TARGET-GENES
1.48048e-29	0.000553767	1	1	7.6689e-27	T	HSD17B8-TARGET-GENES
8.14031e-29	0.00298126	1	1	4.21668e-26	T	ZNF20-TARGET-GENES
5.30974e-25	0.00176222	1	1	2.75044e-22	T	NME2-TARGET-GENES
8.93617e-20	0.00185919	1	1	4.62894e-17	T	SRPK2-TARGET-GENES
2.36285e-18	0.0121525	0.437	0.423	1.22396e-15	T	RBMX-TARGET-GENES
1.5627e-17	0.00293235	1	1	8.09476e-15	T	ZNF837-TARGET-GENES
1.42655e-16	0.00189441	1	1	7.38952e-14	T	HEY2-TARGET-GENES
1.72075e-16	0.0018171	1	1	8.91349e-14	T	MAML1-TARGET-GENES
5.30691e-15	0.00479539	1	1	2.74898e-12	T	WIZ-TARGET-GENES
1.03851e-08	0.00119218	1	1	5.37946e-06	T	ZNF708-TARGET-GENES
3.1077e-08	0.0022116	1	1	1.60979e-05	T	XPO1-TARGET-GENES
6.49302e-08	0.00150772	1	1	3.36338e-05	T	NUP214-TARGET-GENES
1.71865e-07	0.00747349	1	1	8.90258e-05	T	EGFR-TARGET-GENES
3.07769e-07	0.000695275	1	1	0.000159424	T	TERF1-TARGET-GENES
7.23214e-07	0.000633768	1	1	0.000374625	T	ZNF597-TARGET-GENES
1.69551e-05	0.0014732	1	1	0.00878273	T	ASXL2-TARGET-GENES
0.000206216	0.00186161	1	1	0.10682	T	LMX1B-TARGET-GENES
0.000208583	0.000822576	1	1	0.108046	T	LHX3-TARGET-GENES
0.00559685	0.000902134	1	1	1	T	ERCC8-TARGET-GENES
0.00782912	0.000963486	1	1	1	T	ZSCAN26-TARGET-GENES
3.13753e-89	0.0251828	1	1	1.62524e-86	M	MAP2K1-TARGET-GENES
2.52461e-77	0.00567491	1	1	1.30775e-74	M	MAML1-TARGET-GENES
1.07118e-33	0.00300301	1	1	5.54872e-31	M	TERF1-TARGET-GENES
6.38196e-31	0.00475484	1	1	3.30586e-28	M	NR5A1-TARGET-GENES
1.3633e-27	0.0042504	1	1	7.06191e-25	M	NKX6-1-TARGET-GENES
2.18408e-27	0.00282909	1	1	1.13135e-24	M	METTL14-TARGET-GENES
7.71089e-25	0.00916164	1	1	3.99424e-22	M	SOX15-TARGET-GENES
3.52536e-24	0.00218328	1	1	1.82614e-21	M	ZNF597-TARGET-GENES
3.80341e-23	0.00295476	1	1	1.97017e-20	M	ZNF746-TARGET-GENES
1.51707e-21	0.00348508	1	1	7.85843e-19	M	ZNF165-TARGET-GENES
2.43531e-19	0.00168759	1	1	1.26149e-16	M	ERCC8-TARGET-GENES
2.67983e-19	0.00255013	1	1	1.38815e-16	M	TERF2-TARGET-GENES
7.5708e-19	0.00287236	1	1	3.92167e-16	M	BAHD1-TARGET-GENES
1.83159e-18	0.004524	1	1	9.48764e-16	M	HOXC11-TARGET-GENES
7.81166e-18	0.00335699	1	1	4.04644e-15	M	ADNP-TARGET-GENES
2.71359e-17	0.00188639	1	1	1.40564e-14	M	ZFP28-TARGET-GENES
8.8981e-15	0.00261203	1	1	4.60922e-12	M	MCM5-TARGET-GENES
1.50282e-13	0.0043198	1	1	7.78459e-11	M	WIZ-TARGET-GENES
3.30577e-13	0.00612907	1	1	1.71239e-10	M	MDM2-TARGET-GENES
3.99544e-13	0.0019316	1	1	2.06964e-10	M	PHF21A-TARGET-GENES
6.86386e-13	0.0053228	1	1	3.55548e-10	M	MAPK3-TARGET-GENES
1.02369e-12	0.0024383	1	1	5.3027e-10	M	ZA-UNIPROT-Q9UM89-UNREVIEWED-TARGET-GENES
1.95829e-12	0.00125835	1	1	1.01439e-09	M	ARID3B-TARGET-GENES
2.36263e-11	0.00068235	1	1	1.22384e-08	M	NME2-TARGET-GENES
6.35155e-11	0.00181869	1	1	3.2901e-08	M	PRMT5-TARGET-GENES
6.43079e-11	0.00264185	1	1	3.33115e-08	M	ZNF548-TARGET-GENES
1.17992e-10	0.00238591	1	1	6.11198e-08	M	ZNF777-TARGET-GENES
1.79688e-10	0.00237695	1	1	9.30785e-08	M	PAX8-TARGET-GENES
2.82765e-10	0.0128261	0.578	0.566	1.46472e-07	M	GTF3C1-TARGET-GENES
3.1053e-10	0.00350645	1	1	1.60855e-07	M	CENPT-TARGET-GENES
1.05855e-09	0.00112732	1	1	5.48328e-07	M	NFXL1-TARGET-GENES
1.07646e-09	0.00123102	1	1	5.57609e-07	M	ZNF331-TARGET-GENES
1.40135e-09	0.00187975	1	1	7.25901e-07	M	SIGMAR1-TARGET-GENES
1.42322e-09	0.0023448	1	1	7.37229e-07	M	ZSCAN26-TARGET-GENES
2.28238e-09	0.00276622	1	1	1.18227e-06	M	PSMB5-TARGET-GENES
2.3311e-09	0.00147092	1	1	1.20751e-06	M	DPPA3-TARGET-GENES
3.57359e-09	0.00121718	1	1	1.85112e-06	M	ZNF33A-TARGET-GENES
4.97158e-09	0.00188405	1	1	2.57528e-06	M	ZNF37A-TARGET-GENES
7.25049e-09	0.00316924	1	1	3.75576e-06	M	ZNF501-TARGET-GENES
9.11169e-09	0.00087917	1	1	4.71986e-06	M	ZSCAN4-TARGET-GENES
9.97532e-09	0.00283794	1	1	5.16721e-06	M	TFEB-TARGET-GENES
1.22973e-08	0.000893154	1	1	6.37002e-06	M	F10-TARGET-GENES
1.56117e-08	0.00120786	1	1	8.08687e-06	M	HMGB1-TARGET-GENES
1.69004e-08	0.00132194	1	1	8.75441e-06	M	PRDM4-TARGET-GENES
2.02556e-08	0.00259155	1	1	1.04924e-05	M	ZNF418-TARGET-GENES
9.43348e-08	0.00100322	1	1	4.88654e-05	M	EBNA1BP2-TARGET-GENES
1.12465e-07	0.000998327	1	1	5.82566e-05	M	ZNF596-TARGET-GENES
1.56746e-07	0.00210568	1	1	8.11945e-05	M	SIX4-TARGET-GENES
2.074e-07	0.0026365	1	1	0.000107433	M	ZSCAN18-TARGET-GENES
4.25918e-07	0.00374285	1	1	0.000220626	M	ZNF354B-TARGET-GENES
5.19217e-07	0.00108761	1	1	0.000268954	M	HBZ-TARGET-GENES
5.32738e-07	0.00202697	1	1	0.000275958	M	SVIL-TARGET-GENES
7.03032e-07	0.00153257	1	1	0.00036417	M	NR4A2-TARGET-GENES
8.25746e-07	0.00184311	1	1	0.000427736	M	ADCYAP1-TARGET-GENES
1.23969e-06	0.00166652	1	1	0.00064216	M	SQSTM1-TARGET-GENES
1.50255e-06	0.0017835	1	1	0.000778322	M	ZNF394-TARGET-GENES
1.99959e-06	0.0022846	1	1	0.00103579	M	YBX1-TARGET-GENES
2.3523e-06	0.00188415	1	1	0.00121849	M	CHAF1B-TARGET-GENES
2.60041e-06	0.00427961	1	1	0.00134701	M	HJURP-TARGET-GENES
2.98638e-06	0.00151463	1	1	0.00154695	M	HEY2-TARGET-GENES
3.8268e-06	0.00151062	1	1	0.00198228	M	SNAPC2-TARGET-GENES
3.93295e-06	0.000867438	1	1	0.00203727	M	ZNF558-TARGET-GENES
4.03736e-06	0.00272169	1	1	0.00209135	M	FOXD3-TARGET-GENES
4.10079e-06	0.00380097	1	1	0.00212421	M	EGFR-TARGET-GENES
7.10622e-06	0.00119089	1	1	0.00368102	M	ZNF20-TARGET-GENES
9.18325e-06	0.0010156	1	1	0.00475692	M	ZNF513-TARGET-GENES
1.92427e-05	0.000298737	1	1	0.00996771	M	IGLV5-37-TARGET-GENES
2.34935e-05	0.00130545	1	1	0.0121697	M	RAG1-TARGET-GENES
4.67569e-05	0.00203891	1	1	0.0242201	M	HDGF-TARGET-GENES
5.36392e-05	0.00209784	1	1	0.0277851	M	PER1-TARGET-GENES
6.61364e-05	0.000672767	1	1	0.0342587	M	HAND1-TARGET-GENES
6.83271e-05	0.00149226	1	1	0.0353934	M	NCOA6-TARGET-GENES
0.000156611	0.00135162	1	1	0.0811245	M	GTF2A2-TARGET-GENES
0.000190059	0.00137769	1	1	0.0984506	M	CEBPE-TARGET-GENES
0.000201049	0.00176033	1	1	0.104143	M	BRF2-TARGET-GENES
0.000244411	0.000989375	1	1	0.126605	M	ZNF134-TARGET-GENES
0.000312175	0.00088027	1	1	0.161707	M	NR0B1-TARGET-GENES
0.000341921	0.0013749	1	1	0.177115	M	ZNF586-TARGET-GENES
0.000395148	0.00077745	1	1	0.204687	M	SNAPC4-TARGET-GENES
0.000458929	0.00103561	1	1	0.237725	M	ZNF436-TARGET-GENES
0.000523949	0.00330995	0.611	0.684	0.271406	M	RARB-TARGET-GENES
0.00057711	0.00102124	1	1	0.298943	M	ZNF768-TARGET-GENES
0.000595505	0.00099212	1	1	0.308472	M	HOXD1-TARGET-GENES
0.000635115	0.000932955	1	1	0.32899	M	ZNF41-TARGET-GENES
0.000650221	0.00134364	1	1	0.336815	M	ZNF490-TARGET-GENES
0.000673962	0.000854652	1	1	0.349112	M	PCGF1-TARGET-GENES
0.00139538	0.000729681	1	1	0.722806	M	ZNF585B-TARGET-GENES
0.00183103	0.00139395	1	1	0.948473	M	SIRT3-TARGET-GENES
0.00189436	0.00161742	1	1	0.981277	M	ZNF410-TARGET-GENES
0.00205354	0.00056338	1	1	1	M	HMGA1-TARGET-GENES
0.00281751	0.000446262	1	1	1	M	ZFP37-TARGET-GENES
0.002936	0.00141942	1	1	1	M	CDC73-TARGET-GENES
0.00318545	0.0012959	1	1	1	M	NAB2-TARGET-GENES
0.00402035	0.00115066	1	1	1	M	GTF2E2-TARGET-GENES
0.00451494	0.000693871	1	1	1	M	PAF1-TARGET-GENES
0.0056631	0.000907307	1	1	1	M	ZNF318-TARGET-GENES
0.0062371	4.34726e-05	1	1	1	M	ZNF257-TARGET-GENES
0.00630265	0.000702964	1	1	1	M	ZNF423-TARGET-GENES
0.00638893	0.00112034	1	1	1	M	ZNF362-TARGET-GENES
0.00661253	0.00113021	1	1	1	M	MED25-TARGET-GENES
0.00703974	0.00184745	1	1	1	M	ZNF507-TARGET-GENES
0.00807172	9.42253e-05	1	1	1	M	ZNF407-TARGET-GENES
0.00971373	0.00104786	1	1	1	M	RBM15-TARGET-GENES
0.00992591	0.00109884	1	1	1	M	ZNF213-TARGET-GENES
0	0.018735	1	1	0	D	NR1H4-TARGET-GENES
0	0.0103617	1	1	0	D	ZSCAN2-TARGET-GENES
2.54057e-184	0.00723368	1	1	1.31601e-181	D	LCORL-TARGET-GENES
6.34755e-127	0.005536	1	1	3.28803e-124	D	ZNF667-TARGET-GENES
1.35137e-123	0.0105773	1	1	7.00008e-121	D	MCM2-TARGET-GENES
4.16527e-122	0.00635614	1	1	2.15761e-119	D	RORA-TARGET-GENES
4.51392e-120	0.00449604	1	1	2.33821e-117	D	PBXIP1-TARGET-GENES
1.78372e-117	0.00835988	1	1	9.23969e-115	D	FOXC1-TARGET-GENES
3.25304e-116	0.00442427	1	1	1.68507e-113	D	HMG20B-TARGET-GENES
8.30149e-113	0.00626638	1	1	4.30017e-110	D	WDHD1-TARGET-GENES
7.50498e-112	0.00457157	1	1	3.88758e-109	D	HHEX-TARGET-GENES
1.18048e-111	0.00918445	1	1	6.11487e-109	D	PTTG1-TARGET-GENES
1.83857e-110	0.00537847	1	1	9.52378e-108	D	ZNF133-TARGET-GENES
1.93249e-109	0.00646704	1	1	1.00103e-106	D	DNMT1-TARGET-GENES
6.82914e-106	0.005195	1	1	3.53749e-103	D	DIDO1-TARGET-GENES
2.64088e-104	0.00911338	1	1	1.36798e-101	D	ZMYM2-TARGET-GENES
6.15824e-102	0.00627357	1	1	3.18997e-99	D	ZNF101-TARGET-GENES
4.05911e-98	0.0062398	1	1	2.10262e-95	D	ZC3H11A-TARGET-GENES
9.03363e-97	0.00968926	1	1	4.67942e-94	D	SYNCRIP-TARGET-GENES
2.85141e-94	0.00627123	1	1	1.47703e-91	D	FOXO4-TARGET-GENES
6.93843e-90	0.00464259	1	1	3.59411e-87	D	ADA2-TARGET-GENES
5.64844e-88	0.0145717	1	1	2.92589e-85	D	ZNF491-TARGET-GENES
8.30206e-88	0.0136318	1	1	4.30047e-85	D	ZFP36L1-TARGET-GENES
1.32379e-84	0.00771489	1	1	6.85722e-82	D	ZNF704-TARGET-GENES
3.03366e-84	0.00491642	1	1	1.57144e-81	D	METHYLCYTOSINE-DIOXYGENASE-TET-UNIPROT-A0A023HHK9-UNREVIEWED-TARGET-GENES
1.16754e-82	0.00506754	1	1	6.04788e-80	D	ALKBH3-TARGET-GENES
7.3947e-82	0.00522158	1	1	3.83045e-79	D	ZNF581-TARGET-GENES
7.86382e-81	0.00529331	1	1	4.07346e-78	D	ZNF784-TARGET-GENES
5.50632e-77	0.00574075	1	1	2.85227e-74	D	ZNF354B-TARGET-GENES
1.37079e-75	0.0040011	1	1	7.10067e-73	D	SS18-SSX1-FUSION-UNIPROT-Q8IZH1-UNREVIEWED-TARGET-GENES
1.39952e-73	0.00834659	1	1	7.24951e-71	D	RAX2-TARGET-GENES
2.47583e-73	0.00654578	1	1	1.28248e-70	D	ZNF34-TARGET-GENES
8.38033e-73	0.0054326	1	1	4.34101e-70	D	ZNF250-TARGET-GENES
4.6871e-71	0.00577483	1	1	2.42792e-68	D	SETX-TARGET-GENES
2.64764e-70	0.00492272	1	1	1.37148e-67	D	CASP8AP2-TARGET-GENES
3.90429e-70	0.00868366	1	1	2.02242e-67	D	PGBD5-TARGET-GENES
1.53006e-66	0.00466073	1	1	7.9257e-64	D	HOXA1-TARGET-GENES
4.73274e-66	0.00377095	1	1	2.45156e-63	D	TOP2B-TARGET-GENES
2.48598e-63	0.00538639	1	1	1.28774e-60	D	SUPT20H-TARGET-GENES
1.41218e-62	0.00386918	1	1	7.31507e-60	D	ZNF260-TARGET-GENES
5.34395e-60	0.00720286	1	1	2.76817e-57	D	PPARA-TARGET-GENES
5.87728e-60	0.00416702	1	1	3.04443e-57	D	ZBED5-TARGET-GENES
2.28411e-59	0.00409899	1	1	1.18317e-56	D	ZSCAN31-TARGET-GENES
3.10459e-58	0.00406026	1	1	1.60818e-55	D	FXR1-TARGET-GENES
7.30626e-56	0.0129005	1	1	3.78464e-53	D	LAMB3-TARGET-GENES
3.67558e-55	0.00234162	1	1	1.90395e-52	D	ZBTB24-TARGET-GENES
3.742e-55	0.00354079	1	1	1.93836e-52	D	LHX2-TARGET-GENES
4.6294e-55	0.00759367	1	1	2.39803e-52	D	ZNF529-TARGET-GENES
1.14004e-54	0.00456517	1	1	5.90543e-52	D	PITX1-TARGET-GENES
1.41608e-54	0.0028624	1	1	7.33528e-52	D	ZNF660-TARGET-GENES
1.86283e-54	0.00399805	1	1	9.64945e-52	D	NKX2-3-TARGET-GENES
2.57445e-53	0.00788963	1	1	1.33357e-50	D	PPARGC1A-TARGET-GENES
4.92443e-52	0.00536559	1	1	2.55085e-49	D	HDAC8-TARGET-GENES
7.93998e-52	0.0054755	1	1	4.11291e-49	D	ZFP82-TARGET-GENES
1.27355e-51	0.00292234	1	1	6.59698e-49	D	BPTF-TARGET-GENES
2.13011e-51	0.00375406	1	1	1.1034e-48	D	DLX4-TARGET-GENES
1.54674e-50	0.00441135	1	1	8.01209e-48	D	CEBPZ-TARGET-GENES
1.27188e-49	0.00551667	1	1	6.58833e-47	D	HOXA13-TARGET-GENES
1.9211e-49	0.00682499	1	1	9.95132e-47	D	EPC1-TARGET-GENES
1.45998e-47	0.00304919	1	1	7.56268e-45	D	E2F2-TARGET-GENES
2.30002e-47	0.00366844	1	1	1.19141e-44	D	ATF6-TARGET-GENES
6.18371e-47	0.00184722	1	1	3.20316e-44	D	ZNF654-TARGET-GENES
8.2553e-47	0.00525052	1	1	4.27624e-44	D	ZSCAN5B-TARGET-GENES
3.82488e-46	0.00640473	1	1	1.98129e-43	D	FOXD3-TARGET-GENES
2.47598e-45	0.00458237	1	1	1.28256e-42	D	ZNF707-TARGET-GENES
5.18878e-45	0.00738094	1	1	2.68779e-42	D	FOXR2-TARGET-GENES
8.94129e-44	0.0027615	1	1	4.63159e-41	D	LHX9-TARGET-GENES
1.09569e-43	0.0043271	1	1	5.67568e-41	D	ZNF26-TARGET-GENES
1.31552e-43	0.00462315	1	1	6.81441e-41	D	ZNF623-TARGET-GENES
5.67435e-43	0.0022551	1	1	2.93931e-40	D	ZNF41-TARGET-GENES
5.68312e-43	0.00366652	1	1	2.94386e-40	D	SMCHD1-TARGET-GENES
7.26376e-43	0.0120571	1	1	3.76263e-40	D	CARM1-TARGET-GENES
9.02449e-43	0.00346429	1	1	4.67469e-40	D	NFE2L1-TARGET-GENES
9.41603e-42	0.00377248	1	1	4.87751e-39	D	BARHL1-TARGET-GENES
8.44583e-41	0.00757161	1	1	4.37494e-38	D	MCRS1-TARGET-GENES
4.22044e-40	0.00251473	1	1	2.18619e-37	D	ZNF7-TARGET-GENES
7.67864e-40	0.002544	1	1	3.97753e-37	D	GLI1-TARGET-GENES
1.37477e-39	0.00293113	1	1	7.12131e-37	D	ZNF257-TARGET-GENES
2.15264e-39	0.00363117	1	1	1.11507e-36	D	DYRK1A-TARGET-GENES
2.34888e-39	0.00345003	1	1	1.21672e-36	D	UBP1-TARGET-GENES
4.5204e-38	0.00396156	1	1	2.34157e-35	D	MED25-TARGET-GENES
1.73638e-37	0.00826321	1	1	8.99446e-35	D	ZNF214-TARGET-GENES
1.90606e-37	0.00421693	1	1	9.8734e-35	D	ZNF830-TARGET-GENES
3.54647e-37	0.00283697	1	1	1.83707e-34	D	ZNF197-TARGET-GENES
7.41486e-37	0.0047683	1	1	3.8409e-34	D	LMNB2-TARGET-GENES
1.06176e-36	0.00206925	1	1	5.4999e-34	D	KMT2D-TARGET-GENES
2.34426e-36	0.00376047	1	1	1.21433e-33	D	DMRT1-TARGET-GENES
4.48413e-36	0.00193759	1	1	2.32278e-33	D	DLX2-TARGET-GENES
1.48109e-35	0.00374723	1	1	7.67204e-33	D	SETD1A-TARGET-GENES
3.92344e-35	0.00306494	1	1	2.03234e-32	D	FOXD2-TARGET-GENES
6.52735e-35	0.00267167	1	1	3.38117e-32	D	NCOA2-TARGET-GENES
6.54912e-35	0.00378416	1	1	3.39244e-32	D	THRA-TARGET-GENES
3.81138e-34	0.00566193	1	1	1.9743e-31	D	HOXB7-TARGET-GENES
4.74589e-34	0.00894	1	1	2.45837e-31	D	MPHOSPH8-TARGET-GENES
6.40466e-34	0.00517115	1	1	3.31762e-31	D	ZNF292-TARGET-GENES
1.64014e-33	0.00360864	1	1	8.49592e-31	D	ZNF669-TARGET-GENES
3.59846e-33	0.00684013	1	1	1.864e-30	D	FOXQ1-TARGET-GENES
1.55093e-32	0.0057214	1	1	8.03384e-30	D	MED16-TARGET-GENES
3.3434e-32	0.00408211	1	1	1.73188e-29	D	SETBP1-TARGET-GENES
4.35826e-32	0.0034012	1	1	2.25758e-29	D	DLX6-TARGET-GENES
8.48114e-32	0.0018326	1	1	4.39323e-29	D	HOXA2-TARGET-GENES
1.01468e-31	0.00366205	1	1	5.25604e-29	D	ELF2-TARGET-GENES
1.41088e-31	0.00212464	1	1	7.30836e-29	D	NKX2-5-TARGET-GENES
1.515e-31	0.0032186	1	1	7.84771e-29	D	BARX2-TARGET-GENES
1.6745e-31	0.00248606	1	1	8.6739e-29	D	TET1-TARGET-GENES
1.89793e-31	0.00208437	1	1	9.83128e-29	D	ZNF577-TARGET-GENES
2.46762e-31	0.00205432	1	1	1.27822e-28	D	CBX7-TARGET-GENES
3.66873e-31	0.00346685	1	1	1.9004e-28	D	KAT2A-TARGET-GENES
8.24629e-31	0.0034027	1	1	4.27158e-28	D	NR1I2-TARGET-GENES
1.35115e-30	0.00579293	1	1	6.99897e-28	D	ZNF239-TARGET-GENES
2.32151e-30	0.002793	1	1	1.20254e-27	D	ZSCAN5DP-TARGET-GENES
3.12665e-30	0.00277914	1	1	1.61961e-27	D	FEV-TARGET-GENES
4.30221e-30	0.00273988	1	1	2.22855e-27	D	ZNF30-TARGET-GENES
9.84287e-30	0.00478525	1	1	5.0986e-27	D	YBX3-TARGET-GENES
5.67229e-29	0.00203534	1	1	2.93825e-26	D	ZNF329-TARGET-GENES
1.45124e-28	0.00231084	1	1	7.51744e-26	D	ATF5-TARGET-GENES
1.5874e-28	0.00287148	1	1	8.22272e-26	D	FOXG1-TARGET-GENES
1.17301e-27	0.0013388	1	1	6.07619e-25	D	ZNF416-TARGET-GENES
1.72971e-27	0.00542916	1	1	8.95991e-25	D	ILK-TARGET-GENES
5.15084e-27	0.00300618	1	1	2.66814e-24	D	ZNF561-TARGET-GENES
7.42028e-27	0.00254166	1	1	3.84371e-24	D	HOXB4-TARGET-GENES
1.34404e-26	0.00173039	1	1	6.96215e-24	D	ZNF490-TARGET-GENES
5.11225e-26	0.0028501	1	1	2.64814e-23	D	ZNF157-TARGET-GENES
9.05349e-26	0.00243356	1	1	4.68971e-23	D	ZNF407-TARGET-GENES
1.77147e-25	0.00357106	1	1	9.17619e-23	D	HOXA7-TARGET-GENES
2.6635e-25	0.00192826	1	1	1.37969e-22	D	CUX1-TARGET-GENES
2.81799e-25	0.00348615	1	1	1.45972e-22	D	SNRNP70-TARGET-GENES
3.638e-25	0.00320412	1	1	1.88449e-22	D	ZNF697-TARGET-GENES
4.84008e-25	0.00255261	1	1	2.50716e-22	D	TBX3-TARGET-GENES
1.72007e-24	0.00260085	1	1	8.90995e-22	D	CHAF1A-TARGET-GENES
5.69131e-24	0.00336482	1	1	2.9481e-21	D	ZNF433-TARGET-GENES
8.51314e-24	0.00198347	1	1	4.40981e-21	D	TP73-TARGET-GENES
1.19738e-23	0.00371422	1	1	6.20242e-21	D	CAVIN1-TARGET-GENES
1.67503e-23	0.00408249	1	1	8.67668e-21	D	CDX1-TARGET-GENES
5.6777e-23	0.00212217	1	1	2.94105e-20	D	GLI4-TARGET-GENES
7.5954e-23	0.00221997	1	1	3.93442e-20	D	CREB3L4-TARGET-GENES
1.11741e-22	0.00281532	1	1	5.78816e-20	D	ASH1L-TARGET-GENES
1.88607e-22	0.00292043	1	1	9.76985e-20	D	BANP-TARGET-GENES
2.2242e-22	0.00243824	1	1	1.15214e-19	D	SUMO1-TARGET-GENES
2.38388e-22	0.00407573	1	1	1.23485e-19	D	NPAT-TARGET-GENES
6.58865e-22	0.0105008	1	1	3.41292e-19	D	NR2E3-TARGET-GENES
1.01847e-21	0.00261797	1	1	5.27567e-19	D	DBP-TARGET-GENES
2.205e-21	0.00224029	1	1	1.14219e-18	D	ZNF146-TARGET-GENES
2.3444e-21	0.0118348	1	1	1.2144e-18	D	ZNF445-TARGET-GENES
2.66026e-21	0.00243424	1	1	1.37801e-18	D	ZBTB1-TARGET-GENES
2.83794e-21	0.00256759	1	1	1.47005e-18	D	MORC2-TARGET-GENES
3.57298e-21	0.00262869	1	1	1.8508e-18	D	KLF7-TARGET-GENES
5.00088e-21	0.0115048	1	1	2.59046e-18	D	ZNF774-TARGET-GENES
5.0557e-21	0.00237047	1	1	2.61885e-18	D	ZNF781-TARGET-GENES
5.40645e-21	0.00125968	1	1	2.80054e-18	D	HES2-TARGET-GENES
1.61683e-20	0.00893127	1	1	8.37515e-18	D	ZFP37-TARGET-GENES
1.65555e-20	0.00276086	1	1	8.57576e-18	D	HOXA10-TARGET-GENES
2.1278e-20	0.0116986	1	1	1.1022e-17	D	ZNF776-TARGET-GENES
3.57575e-20	0.00311811	1	1	1.85224e-17	D	TFCP2-TARGET-GENES
4.17695e-20	0.00293816	1	1	2.16366e-17	D	ALX4-TARGET-GENES
6.83055e-20	0.00205667	1	1	3.53822e-17	D	NKX2-2-TARGET-GENES
9.62638e-20	0.00251229	1	1	4.98646e-17	D	AEBP2-TARGET-GENES
1.17907e-19	0.00220519	1	1	6.10757e-17	D	SNIP1-TARGET-GENES
1.4661e-19	0.00185353	1	1	7.59439e-17	D	ZNF449-TARGET-GENES
3.37235e-19	0.00142316	1	1	1.74688e-16	D	ZNF680-TARGET-GENES
3.56523e-19	0.00118694	1	1	1.84679e-16	D	ZNF92-TARGET-GENES
4.52213e-19	0.00201032	1	1	2.34246e-16	D	ZNF322-TARGET-GENES
5.66594e-19	0.00507943	1	1	2.93496e-16	D	TFDP2-TARGET-GENES
7.53442e-19	0.00236605	1	1	3.90283e-16	D	ZNF711-TARGET-GENES
8.35018e-19	0.00212574	1	1	4.32539e-16	D	ZBED4-TARGET-GENES
8.85602e-19	0.00259554	1	1	4.58742e-16	D	RFX7-TARGET-GENES
9.29763e-19	0.00166017	1	1	4.81617e-16	D	ZNF22-TARGET-GENES
1.21724e-18	0.00233624	1	1	6.30533e-16	D	BARX1-TARGET-GENES
1.58382e-18	0.0017483	1	1	8.20417e-16	D	ZNF436-TARGET-GENES
3.87523e-18	0.00118473	1	1	2.00737e-15	D	ZNF549-TARGET-GENES
5.66431e-18	0.00160865	1	1	2.93411e-15	D	ZNF843-TARGET-GENES
1.61616e-17	0.00190563	1	1	8.37172e-15	D	ID2-TARGET-GENES
3.59873e-17	0.00315703	1	1	1.86414e-14	D	DICER1-TARGET-GENES
2.18855e-16	0.0019753	1	1	1.13367e-13	D	ZBTB7B-TARGET-GENES
6.46709e-16	0.00195368	1	1	3.34995e-13	D	ZFHX3-TARGET-GENES
9.43815e-16	0.000700847	1	1	4.88896e-13	D	ZNF595-TARGET-GENES
1.40589e-15	0.00172416	1	1	7.28252e-13	D	ZNF350-TARGET-GENES
3.80252e-15	0.0017584	1	1	1.9697e-12	D	ZBTB18-TARGET-GENES
5.36948e-15	0.00162781	1	1	2.78139e-12	D	FOXN3-TARGET-GENES
5.92676e-15	0.00193328	1	1	3.07006e-12	D	ID1-TARGET-GENES
1.97052e-14	0.00235882	1	1	1.02073e-11	D	KLF14-TARGET-GENES
2.10326e-14	0.00226778	1	1	1.08949e-11	D	GUCY1B1-TARGET-GENES
3.03921e-14	0.00193375	1	1	1.57431e-11	D	RBM34-TARGET-GENES
4.49271e-14	0.00207534	1	1	2.32722e-11	D	HOXB6-TARGET-GENES
4.55831e-14	0.00224182	1	1	2.36121e-11	D	SMARCA1-TARGET-GENES
6.29572e-14	0.00182679	1	1	3.26118e-11	D	ZNF507-TARGET-GENES
6.43524e-14	0.00193499	1	1	3.33346e-11	D	ZBTB12-TARGET-GENES
8.4454e-14	0.00132382	1	1	4.37472e-11	D	CBFA2T2-TARGET-GENES
8.68305e-14	0.00199003	1	1	4.49782e-11	D	NFRKB-TARGET-GENES
9.79193e-14	0.00145927	1	1	5.07222e-11	D	ZNF224-TARGET-GENES
1.00565e-13	0.00164983	1	1	5.20929e-11	D	BDP1-TARGET-GENES
1.07233e-13	0.00247004	1	1	5.55469e-11	D	ZNF426-TARGET-GENES
1.89254e-13	0.00195518	1	1	9.80333e-11	D	SNAI1-TARGET-GENES
2.78593e-13	0.00174653	1	1	1.44311e-10	D	SIPA1-TARGET-GENES
5.53933e-13	0.00141149	1	1	2.86937e-10	D	SFMBT1-TARGET-GENES
8.37968e-13	0.00150776	1	1	4.34067e-10	D	PHB2-TARGET-GENES
9.24953e-13	0.00171582	1	1	4.79126e-10	D	ELF5-TARGET-GENES
1.26234e-12	0.00182316	1	1	6.53891e-10	D	ZNF816-TARGET-GENES
2.88346e-12	0.00211378	1	1	1.49363e-09	D	SRPK1-TARGET-GENES
4.35839e-12	0.00149283	1	1	2.25765e-09	D	E2F5-TARGET-GENES
4.59038e-12	0.00164528	1	1	2.37781e-09	D	ZNF8-TARGET-GENES
6.14845e-12	0.00379121	1	1	3.1849e-09	D	SVIL-TARGET-GENES
1.17828e-11	0.00212587	1	1	6.10347e-09	D	TASOR-TARGET-GENES
1.44439e-11	0.00197311	1	1	7.48195e-09	D	CIC-TARGET-GENES
1.83e-11	0.00185574	1	1	9.47938e-09	D	HOXD11-TARGET-GENES
2.19311e-11	0.00183257	1	1	1.13603e-08	D	HSF2-TARGET-GENES
3.51918e-11	0.00155018	1	1	1.82294e-08	D	ZNF584-TARGET-GENES
5.09764e-11	0.00184284	1	1	2.64058e-08	D	SALL4-TARGET-GENES
7.11586e-11	0.00180995	1	1	3.68601e-08	D	OVOL3-TARGET-GENES
7.69673e-11	0.00130934	1	1	3.9869e-08	D	PCGF1-TARGET-GENES
9.20531e-11	0.0023074	1	1	4.76835e-08	D	SQSTM1-TARGET-GENES
9.93758e-11	0.00137328	1	1	5.14767e-08	D	AHRR-TARGET-GENES
1.61412e-10	0.00131861	1	1	8.36115e-08	D	SOX3-TARGET-GENES
1.92577e-10	0.00379715	1	0.998	9.97549e-08	D	HMCES-TARGET-GENES
3.28991e-10	0.0016669	1	1	1.70417e-07	D	ZNF236-TARGET-GENES
4.86984e-10	0.00131403	1	1	2.52258e-07	D	GLI3-TARGET-GENES
6.38617e-10	0.00137295	1	1	3.30804e-07	D	KDM5D-TARGET-GENES
6.49424e-10	0.00152351	1	1	3.36402e-07	D	EWSR1-TARGET-GENES
8.16612e-10	0.00136136	1	1	4.23005e-07	D	GREB1-TARGET-GENES
9.16076e-10	0.00224681	1	1	4.74527e-07	D	TBPL1-TARGET-GENES
2.10873e-09	0.00327144	1	1	1.09232e-06	D	FOXF2-TARGET-GENES
2.50731e-09	0.000595747	1	1	1.29879e-06	D	ZNF512-TARGET-GENES
2.88413e-09	0.000905745	1	1	1.49398e-06	D	CBX5-TARGET-GENES
3.43294e-09	0.00646117	1	1	1.77826e-06	D	ZNF626-TARGET-GENES
4.66451e-09	0.00399164	1	1	2.41622e-06	D	FOXF1-TARGET-GENES
7.40394e-09	0.00267053	1	1	3.83524e-06	D	MYF6-TARGET-GENES
9.06095e-09	0.00203123	1	1	4.69357e-06	D	SIRT3-TARGET-GENES
1.24115e-08	0.000678517	1	1	6.42914e-06	D	SIX1-TARGET-GENES
1.56769e-08	0.00156666	1	1	8.12063e-06	D	PRDM12-TARGET-GENES
1.63008e-08	0.00143709	1	1	8.4438e-06	D	TEAD2-TARGET-GENES
2.00926e-08	0.00113654	1	1	1.0408e-05	D	ZNF85-TARGET-GENES
2.70642e-08	0.00153049	1	1	1.40192e-05	D	PHF2-TARGET-GENES
2.70728e-08	0.00133687	1	1	1.40237e-05	D	BRF1-TARGET-GENES
2.91045e-08	0.00228952	1	1	1.50761e-05	D	ARHGAP35-TARGET-GENES
3.33844e-08	0.00140405	1	1	1.72931e-05	D	ZNF140-TARGET-GENES
3.62905e-08	0.000780251	1	1	1.87985e-05	D	MAFG-TARGET-GENES
4.21932e-08	0.00132758	1	1	2.18561e-05	D	BCL6B-TARGET-GENES
1.06146e-07	0.00140794	1	1	5.49837e-05	D	BAHD1-TARGET-GENES
1.12361e-07	0.000472813	1	1	5.82031e-05	D	IRF9-TARGET-GENES
1.14127e-07	0.00201472	1	1	5.91179e-05	D	ZNF791-TARGET-GENES
2.05502e-07	0.00169251	1	1	0.00010645	D	ZNF622-TARGET-GENES
2.34953e-07	0.00136272	1	1	0.000121706	D	INSM2-TARGET-GENES
2.81299e-07	0.00134612	1	1	0.000145713	D	ARNT2-TARGET-GENES
3.28613e-07	0.00101013	1	1	0.000170222	D	ZSCAN29-TARGET-GENES
3.35057e-07	0.00101445	1	1	0.00017356	D	TRIP13-TARGET-GENES
3.4324e-07	0.00114839	1	1	0.000177798	D	ZNF610-TARGET-GENES
8.62835e-07	0.00195429	1	1	0.000446948	D	CREB3L2-TARGET-GENES
2.08849e-06	0.00127068	1	1	0.00108184	D	DACH1-TARGET-GENES
2.61111e-06	0.00157721	1	1	0.00135256	D	ZNF532-TARGET-GENES
3.88705e-06	0.0135105	1	1	0.00201349	D	ZNF419-TARGET-GENES
5.59058e-06	0.000907418	1	1	0.00289592	D	RLF-TARGET-GENES
5.60096e-06	0.00072541	1	1	0.0029013	D	ZNF555-TARGET-GENES
7.25827e-06	0.000896884	1	1	0.00375978	D	ZNF579-TARGET-GENES
8.83465e-06	0.00148543	1	1	0.00457635	D	ZBTB44-TARGET-GENES
1.30729e-05	0.000798225	1	1	0.00677178	D	SRSF9-TARGET-GENES
1.64055e-05	0.00142931	1	1	0.00849803	D	SAFB2-TARGET-GENES
2.19922e-05	0.00154076	1	1	0.011392	D	TOX4-TARGET-GENES
2.66788e-05	0.0015397	1	1	0.0138196	D	ZNF16-TARGET-GENES
2.83426e-05	0.00102518	1	1	0.0146815	D	MEF2D-TARGET-GENES
2.8616e-05	0.00100649	1	1	0.0148231	D	ZNF282-TARGET-GENES
2.86667e-05	0.000849279	1	1	0.0148493	D	ATXN7L3-TARGET-GENES
4.04869e-05	0.000959029	1	1	0.0209722	D	ZNF404-TARGET-GENES
4.41232e-05	0.00251735	1	1	0.0228558	D	ZNF454-TARGET-GENES
4.61679e-05	0.00266302	1	1	0.023915	D	ZNF501-TARGET-GENES
5.9023e-05	0.000925199	1	1	0.0305739	D	CREB3-TARGET-GENES
0.000114759	0.00105137	1	1	0.0594451	D	IRF5-TARGET-GENES
0.00025725	0.000544899	1	1	0.133256	D	TAF9B-TARGET-GENES
0.000312363	0.00136438	1	1	0.161804	D	KAT5-TARGET-GENES
0.000392459	0.000435143	1	1	0.203294	D	ZNF486-TARGET-GENES
0.000712189	0.000906414	1	1	0.368914	D	ZNF202-TARGET-GENES
0.00108441	0.00273914	1	1	0.561726	D	MSX2-TARGET-GENES
0.00157631	0.000535146	1	1	0.816528	D	ZNF394-TARGET-GENES
0.00167172	0.0010481	1	1	0.86595	D	HOXC6-TARGET-GENES
0.00226838	0.000664997	1	1	1	D	MYBL1-TARGET-GENES
0.00233205	0.0028059	1	1	1	D	NEUROD2-TARGET-GENES
0.00291244	0.000880714	1	1	1	D	ZNF391-TARGET-GENES
0.0032384	0.000703267	1	1	1	D	HES4-TARGET-GENES
0.00335793	0.000524122	1	1	1	D	UBN1-TARGET-GENES
0.00483841	0.00152001	1	1	1	D	PAF1-TARGET-GENES
