# Supplementary material for: Deciphering the heterogeneity and plasticity of the tumor microenvironment in liver cancer provides insights for prognosis
Source: Front Pharmacol. 2025 Jan 30;16:1495280. doi: 10.3389/fphar.2025.1495280 (PMC11821625; doi:10.3389/fphar.2025.1495280)
Supplement: Supplementary file 6 [file Table1.xlsx]

## Sheet: Sheet1
Table S1. Cell type fractions in the core atlas.
Dataset	Patient	CompClass	Freq
GSE151530	C29	B cell	2
GSE151530	C60	B cell	150
GSE178318	COL07	B cell	507
GSE178318	COL12	B cell	979
GSE178318	COL15	B cell	186
GSE178318	COL16	B cell	206
GSE178318	COL17	B cell	709
GSE178318	COL18	B cell	1747
GSE140228	D20171109	B cell	134
GSE140228	D20171215	B cell	73
GSE140228	D20180108	B cell	150
GSE140228	D20180110	B cell	182
GSE140228	D20180116	B cell	80
GSE112271	GSE112271_Patient_13	B cell	31
GSE112271	GSE112271_Patient_14	B cell	23
GSE166635	GSM5076749	B cell	48
GSE166635	GSM5076750	B cell	176
GSE151530	H08	B cell	88
GSE151530	H21	B cell	4
GSE151530	H30	B cell	8
GSE151530	H38	B cell	6
GSE151530	H49a	B cell	11
GSE151530	H58a	B cell	64
GSE151530	H58b	B cell	8
GSE151530	H58c	B cell	48
GSE151530	H68b	B cell	1
GSE151530	H70	B cell	6
GSE151530	H72	B cell	6
GSE151530	H73a	B cell	76
GSE151530	H73b	B cell	33
GSE151530	H74	B cell	1
GSE151530	H75	B cell	31
GSE151530	H77	B cell	98
scCRLM	P1	B cell	147
scCRLM	P10	B cell	99
scCRLM	P11	B cell	137
scCRLM	P12	B cell	174
scCRLM	P13	B cell	34
scCRLM	P14	B cell	160
scCRLM	P15	B cell	524
scCRLM	P16	B cell	36
scCRLM	P17	B cell	709
scCRLM	P18	B cell	160
scCRLM	P19	B cell	247
scCRLM	P2	B cell	115
scCRLM	P20	B cell	35
scCRLM	P3	B cell	231
scCRLM	P4	B cell	47
scCRLM	P5	B cell	159
scCRLM	P6	B cell	411
scCRLM	P7	B cell	152
scCRLM	P8	B cell	1084
scCRLM	P9	B cell	189
GSE164522	patient08	B cell	182
GSE164522	patient09	B cell	661
GSE164522	patient10	B cell	274
GSE164522	patient11	B cell	284
GSE164522	patient12	B cell	646
GSE164522	patient13	B cell	1061
GSE164522	patient14	B cell	1016
GSE164522	patient15	B cell	439
GSE164522	patient16	B cell	1425
GSE164522	patient17	B cell	218
GSE125449	S02_P01_LCP21	B cell	4
GSE125449	S11_P06_LCP29	B cell	4
GSE125449	S12_P07_LCP30	B cell	14
GSE125449	S15_P09_LCP38	B cell	5
GSE125449	S300_P02_LCP60	B cell	144
GSE125449	S365_P22_LCP66	B cell	2
GSE132465	SMC01	B cell	59
GSE132465	SMC02	B cell	59
GSE132465	SMC03	B cell	150
GSE132465	SMC04	B cell	87
GSE132465	SMC05	B cell	73
GSE132465	SMC06	B cell	28
GSE132465	SMC07	B cell	241
GSE132465	SMC08	B cell	158
GSE132465	SMC09	B cell	8
GSE132465	SMC10	B cell	17
GSE132465	SMC11	B cell	60
GSE132465	SMC14	B cell	37
GSE132465	SMC15	B cell	266
GSE132465	SMC16	B cell	8
GSE132465	SMC17	B cell	11
GSE132465	SMC18	B cell	29
GSE132465	SMC19	B cell	222
GSE132465	SMC20	B cell	35
GSE132465	SMC21	B cell	48
GSE132465	SMC22	B cell	19
GSE132465	SMC23	B cell	32
GSE132465	SMC24	B cell	122
GSE132465	SMC25	B cell	154
GSE151530	C29	cDC	4
GSE151530	C46b	cDC	1
GSE151530	C60	cDC	57
GSE151530	C66	cDC	14
GSE178318	COL07	cDC	270
GSE178318	COL12	cDC	34
GSE178318	COL15	cDC	430
GSE178318	COL16	cDC	58
GSE178318	COL17	cDC	368
GSE178318	COL18	cDC	383
GSE140228	D20171109	cDC	349
GSE140228	D20171215	cDC	6
GSE140228	D20180108	cDC	173
GSE140228	D20180110	cDC	18
GSE140228	D20180116	cDC	49
GSE112271	GSE112271_Patient_13	cDC	109
GSE112271	GSE112271_Patient_14	cDC	146
GSE166635	GSM5076749	cDC	512
GSE166635	GSM5076750	cDC	23
GSE151530	H08	cDC	29
GSE151530	H21	cDC	4
GSE151530	H30	cDC	25
GSE151530	H38	cDC	36
GSE151530	H49a	cDC	3
GSE151530	H58a	cDC	41
GSE151530	H58b	cDC	94
GSE151530	H58c	cDC	17
GSE151530	H62	cDC	6
GSE151530	H65	cDC	3
GSE151530	H68a	cDC	8
GSE151530	H68b	cDC	7
GSE151530	H70	cDC	34
GSE151530	H72	cDC	6
GSE151530	H73a	cDC	39
GSE151530	H73b	cDC	22
GSE151530	H74	cDC	2
GSE151530	H75	cDC	31
GSE151530	H77	cDC	103
scCRLM	P12	cDC	11
scCRLM	P13	cDC	8
scCRLM	P14	cDC	60
scCRLM	P15	cDC	23
scCRLM	P16	cDC	126
scCRLM	P17	cDC	39
scCRLM	P18	cDC	149
scCRLM	P19	cDC	129
scCRLM	P20	cDC	155
scCRLM	P3	cDC	11
GSE164522	patient08	cDC	272
GSE164522	patient09	cDC	172
GSE164522	patient10	cDC	104
GSE164522	patient11	cDC	1861
GSE164522	patient12	cDC	880
GSE164522	patient13	cDC	68
GSE164522	patient14	cDC	291
GSE164522	patient15	cDC	117
GSE164522	patient16	cDC	36
GSE164522	patient17	cDC	285
GSE125449	S02_P01_LCP21	cDC	4
GSE125449	S11_P06_LCP29	cDC	3
GSE125449	S12_P07_LCP30	cDC	24
GSE125449	S15_P09_LCP38	cDC	35
GSE125449	S300_P02_LCP60	cDC	54
GSE125449	S364_P21_LCP65	cDC	1
GSE125449	S365_P22_LCP66	cDC	7
GSE132465	SMC01	cDC	26
GSE132465	SMC02	cDC	45
GSE132465	SMC03	cDC	9
GSE132465	SMC04	cDC	30
GSE132465	SMC06	cDC	3
GSE132465	SMC07	cDC	49
GSE132465	SMC08	cDC	13
GSE132465	SMC09	cDC	29
GSE132465	SMC10	cDC	18
GSE132465	SMC11	cDC	10
GSE132465	SMC14	cDC	37
GSE132465	SMC15	cDC	13
GSE132465	SMC16	cDC	1
GSE132465	SMC17	cDC	13
GSE132465	SMC18	cDC	12
GSE132465	SMC19	cDC	11
GSE132465	SMC20	cDC	39
GSE132465	SMC21	cDC	4
GSE132465	SMC22	cDC	7
GSE132465	SMC23	cDC	36
GSE132465	SMC24	cDC	16
GSE132465	SMC25	cDC	19
GSE151530	C29	Endothelial cell	127
GSE151530	C46b	Endothelial cell	6
GSE151530	C66	Endothelial cell	80
GSE178318	COL07	Endothelial cell	17
GSE178318	COL12	Endothelial cell	18
GSE178318	COL15	Endothelial cell	41
GSE178318	COL16	Endothelial cell	1
GSE178318	COL17	Endothelial cell	5
GSE178318	COL18	Endothelial cell	11
GSE140228	D20171109	Endothelial cell	1
GSE140228	D20171215	Endothelial cell	29
GSE140228	D20180108	Endothelial cell	7
GSE140228	D20180116	Endothelial cell	2
GSE112271	GSE112271_Patient_13	Endothelial cell	565
GSE112271	GSE112271_Patient_14	Endothelial cell	602
GSE166635	GSM5076749	Endothelial cell	16
GSE166635	GSM5076750	Endothelial cell	10
GSE151530	H08	Endothelial cell	51
GSE151530	H21	Endothelial cell	163
GSE151530	H30	Endothelial cell	10
GSE151530	H38	Endothelial cell	316
GSE151530	H49a	Endothelial cell	54
GSE151530	H58a	Endothelial cell	158
GSE151530	H58b	Endothelial cell	220
GSE151530	H58c	Endothelial cell	97
GSE151530	H62	Endothelial cell	47
GSE151530	H65	Endothelial cell	4
GSE151530	H68a	Endothelial cell	173
GSE151530	H68b	Endothelial cell	165
GSE151530	H70	Endothelial cell	7
GSE151530	H72	Endothelial cell	11
GSE151530	H73a	Endothelial cell	75
GSE151530	H73b	Endothelial cell	123
GSE151530	H74	Endothelial cell	12
GSE151530	H75	Endothelial cell	11
GSE151530	H77	Endothelial cell	102
GSE164522	patient09	Endothelial cell	78
GSE164522	patient10	Endothelial cell	39
GSE164522	patient11	Endothelial cell	19
GSE164522	patient12	Endothelial cell	1
GSE164522	patient13	Endothelial cell	18
GSE164522	patient14	Endothelial cell	15
GSE164522	patient16	Endothelial cell	9
GSE164522	patient17	Endothelial cell	13
GSE125449	S02_P01_LCP21	Endothelial cell	161
GSE125449	S11_P06_LCP29	Endothelial cell	122
GSE125449	S12_P07_LCP30	Endothelial cell	11
GSE125449	S15_P09_LCP38	Endothelial cell	323
GSE125449	S300_P02_LCP60	Endothelial cell	2
GSE125449	S358_P16_LCP46	Endothelial cell	6
GSE125449	S364_P21_LCP65	Endothelial cell	4
GSE125449	S365_P22_LCP66	Endothelial cell	73
GSE132465	SMC01	Endothelial cell	31
GSE132465	SMC02	Endothelial cell	32
GSE132465	SMC03	Endothelial cell	25
GSE132465	SMC04	Endothelial cell	62
GSE132465	SMC06	Endothelial cell	2
GSE132465	SMC07	Endothelial cell	69
GSE132465	SMC08	Endothelial cell	19
GSE132465	SMC09	Endothelial cell	13
GSE132465	SMC10	Endothelial cell	37
GSE132465	SMC11	Endothelial cell	19
GSE132465	SMC14	Endothelial cell	80
GSE132465	SMC15	Endothelial cell	79
GSE132465	SMC16	Endothelial cell	5
GSE132465	SMC17	Endothelial cell	55
GSE132465	SMC18	Endothelial cell	3
GSE132465	SMC20	Endothelial cell	20
GSE132465	SMC22	Endothelial cell	8
GSE132465	SMC23	Endothelial cell	8
GSE132465	SMC24	Endothelial cell	4
GSE132465	SMC25	Endothelial cell	17
GSE151530	C29	Epithelial cell	21
GSE151530	C46b	Epithelial cell	440
GSE151530	C60	Epithelial cell	5
GSE151530	C66	Epithelial cell	781
GSE178318	COL07	Epithelial cell	3650
GSE178318	COL12	Epithelial cell	86
GSE178318	COL15	Epithelial cell	494
GSE178318	COL16	Epithelial cell	1027
GSE178318	COL17	Epithelial cell	17
GSE178318	COL18	Epithelial cell	53
GSE140228	D20171109	Epithelial cell	11
GSE140228	D20171215	Epithelial cell	14
GSE140228	D20180108	Epithelial cell	3
GSE140228	D20180110	Epithelial cell	15
GSE140228	D20180116	Epithelial cell	6
GSE112271	GSE112271_Patient_13	Epithelial cell	7232
GSE112271	GSE112271_Patient_14	Epithelial cell	1749
GSE166635	GSM5076749	Epithelial cell	728
GSE166635	GSM5076750	Epithelial cell	61
GSE151530	H08	Epithelial cell	58
GSE151530	H30	Epithelial cell	10
GSE151530	H38	Epithelial cell	20
GSE151530	H49a	Epithelial cell	4
GSE151530	H58a	Epithelial cell	7
GSE151530	H58b	Epithelial cell	9
GSE151530	H58c	Epithelial cell	9
GSE151530	H62	Epithelial cell	3
GSE151530	H65	Epithelial cell	363
GSE151530	H68a	Epithelial cell	2726
GSE151530	H68b	Epithelial cell	685
GSE151530	H70	Epithelial cell	1472
GSE151530	H72	Epithelial cell	983
GSE151530	H73a	Epithelial cell	109
GSE151530	H73b	Epithelial cell	87
GSE151530	H74	Epithelial cell	169
GSE151530	H75	Epithelial cell	143
GSE151530	H77	Epithelial cell	21
scCRLM	P1	Epithelial cell	3
scCRLM	P10	Epithelial cell	3
scCRLM	P11	Epithelial cell	7
scCRLM	P12	Epithelial cell	7
scCRLM	P13	Epithelial cell	4
scCRLM	P14	Epithelial cell	20
scCRLM	P15	Epithelial cell	16
scCRLM	P16	Epithelial cell	2
scCRLM	P17	Epithelial cell	4
scCRLM	P18	Epithelial cell	5
scCRLM	P19	Epithelial cell	8
scCRLM	P2	Epithelial cell	3
scCRLM	P20	Epithelial cell	6
scCRLM	P3	Epithelial cell	1
scCRLM	P4	Epithelial cell	3
scCRLM	P5	Epithelial cell	4
scCRLM	P6	Epithelial cell	4
scCRLM	P7	Epithelial cell	2
scCRLM	P8	Epithelial cell	1
scCRLM	P9	Epithelial cell	2
GSE164522	patient09	Epithelial cell	489
GSE164522	patient10	Epithelial cell	343
GSE164522	patient11	Epithelial cell	290
GSE164522	patient12	Epithelial cell	24
GSE164522	patient13	Epithelial cell	3
GSE164522	patient14	Epithelial cell	8
GSE164522	patient15	Epithelial cell	53
GSE164522	patient16	Epithelial cell	9
GSE164522	patient17	Epithelial cell	20
GSE125449	S11_P06_LCP29	Epithelial cell	24
GSE125449	S12_P07_LCP30	Epithelial cell	11
GSE125449	S15_P09_LCP38	Epithelial cell	39
GSE125449	S300_P02_LCP60	Epithelial cell	16
GSE125449	S358_P16_LCP46	Epithelial cell	432
GSE125449	S364_P21_LCP65	Epithelial cell	325
GSE125449	S365_P22_LCP66	Epithelial cell	620
GSE132465	SMC01	Epithelial cell	481
GSE132465	SMC02	Epithelial cell	150
GSE132465	SMC03	Epithelial cell	427
GSE132465	SMC04	Epithelial cell	40
GSE132465	SMC05	Epithelial cell	5
GSE132465	SMC06	Epithelial cell	69
GSE132465	SMC07	Epithelial cell	207
GSE132465	SMC08	Epithelial cell	130
GSE132465	SMC09	Epithelial cell	745
GSE132465	SMC10	Epithelial cell	142
GSE132465	SMC11	Epithelial cell	108
GSE132465	SMC14	Epithelial cell	31
GSE132465	SMC15	Epithelial cell	81
GSE132465	SMC16	Epithelial cell	860
GSE132465	SMC17	Epithelial cell	332
GSE132465	SMC18	Epithelial cell	820
GSE132465	SMC19	Epithelial cell	162
GSE132465	SMC20	Epithelial cell	271
GSE132465	SMC21	Epithelial cell	1071
GSE132465	SMC22	Epithelial cell	1129
GSE132465	SMC23	Epithelial cell	210
GSE132465	SMC24	Epithelial cell	200
GSE132465	SMC25	Epithelial cell	34
GSE151530	C29	Fibroblast	117
GSE151530	C46b	Fibroblast	17
GSE151530	C60	Fibroblast	1
GSE151530	C66	Fibroblast	180
GSE178318	COL07	Fibroblast	163
GSE178318	COL12	Fibroblast	348
GSE178318	COL15	Fibroblast	238
GSE178318	COL16	Fibroblast	41
GSE178318	COL17	Fibroblast	7
GSE178318	COL18	Fibroblast	189
GSE140228	D20171109	Fibroblast	3
GSE140228	D20180110	Fibroblast	2
GSE140228	D20180116	Fibroblast	23
GSE112271	GSE112271_Patient_13	Fibroblast	261
GSE112271	GSE112271_Patient_14	Fibroblast	369
GSE166635	GSM5076749	Fibroblast	182
GSE166635	GSM5076750	Fibroblast	66
GSE151530	H08	Fibroblast	11
GSE151530	H21	Fibroblast	272
GSE151530	H30	Fibroblast	12
GSE151530	H38	Fibroblast	175
GSE151530	H49a	Fibroblast	5
GSE151530	H58a	Fibroblast	136
GSE151530	H58b	Fibroblast	20
GSE151530	H58c	Fibroblast	17
GSE151530	H62	Fibroblast	5
GSE151530	H65	Fibroblast	1
GSE151530	H68a	Fibroblast	15
GSE151530	H68b	Fibroblast	21
GSE151530	H72	Fibroblast	4
GSE151530	H73a	Fibroblast	10
GSE151530	H73b	Fibroblast	32
GSE151530	H74	Fibroblast	7
GSE151530	H75	Fibroblast	28
GSE151530	H77	Fibroblast	103
scCRLM	P11	Fibroblast	1
scCRLM	P12	Fibroblast	1
scCRLM	P17	Fibroblast	3
scCRLM	P18	Fibroblast	1
scCRLM	P5	Fibroblast	2
scCRLM	P8	Fibroblast	1
GSE164522	patient09	Fibroblast	102
GSE164522	patient10	Fibroblast	320
GSE164522	patient11	Fibroblast	17
GSE164522	patient12	Fibroblast	2
GSE164522	patient14	Fibroblast	21
GSE164522	patient15	Fibroblast	4
GSE164522	patient16	Fibroblast	6
GSE164522	patient17	Fibroblast	4
GSE125449	S02_P01_LCP21	Fibroblast	274
GSE125449	S11_P06_LCP29	Fibroblast	134
GSE125449	S12_P07_LCP30	Fibroblast	10
GSE125449	S15_P09_LCP38	Fibroblast	169
GSE125449	S300_P02_LCP60	Fibroblast	2
GSE125449	S358_P16_LCP46	Fibroblast	17
GSE125449	S364_P21_LCP65	Fibroblast	1
GSE125449	S365_P22_LCP66	Fibroblast	173
GSE132465	SMC01	Fibroblast	85
GSE132465	SMC02	Fibroblast	39
GSE132465	SMC03	Fibroblast	141
GSE132465	SMC04	Fibroblast	41
GSE132465	SMC05	Fibroblast	3
GSE132465	SMC06	Fibroblast	65
GSE132465	SMC07	Fibroblast	91
GSE132465	SMC08	Fibroblast	108
GSE132465	SMC09	Fibroblast	21
GSE132465	SMC10	Fibroblast	109
GSE132465	SMC11	Fibroblast	28
GSE132465	SMC14	Fibroblast	128
GSE132465	SMC15	Fibroblast	170
GSE132465	SMC16	Fibroblast	4
GSE132465	SMC17	Fibroblast	57
GSE132465	SMC18	Fibroblast	1
GSE132465	SMC19	Fibroblast	9
GSE132465	SMC20	Fibroblast	330
GSE132465	SMC21	Fibroblast	2
GSE132465	SMC22	Fibroblast	6
GSE132465	SMC23	Fibroblast	9
GSE132465	SMC24	Fibroblast	3
GSE132465	SMC25	Fibroblast	6
GSE151530	C29	Macrophage/Monocyte	1
GSE151530	C46b	Macrophage/Monocyte	36
GSE151530	C60	Macrophage/Monocyte	25
GSE151530	C66	Macrophage/Monocyte	12
GSE178318	COL07	Macrophage/Monocyte	2259
GSE178318	COL12	Macrophage/Monocyte	1090
GSE178318	COL15	Macrophage/Monocyte	2716
GSE178318	COL16	Macrophage/Monocyte	1794
GSE178318	COL17	Macrophage/Monocyte	813
GSE178318	COL18	Macrophage/Monocyte	1163
GSE140228	D20171109	Macrophage/Monocyte	1462
GSE140228	D20171215	Macrophage/Monocyte	11
GSE140228	D20180108	Macrophage/Monocyte	547
GSE140228	D20180110	Macrophage/Monocyte	56
GSE140228	D20180116	Macrophage/Monocyte	285
GSE112271	GSE112271_Patient_13	Macrophage/Monocyte	480
GSE112271	GSE112271_Patient_14	Macrophage/Monocyte	570
GSE166635	GSM5076749	Macrophage/Monocyte	5114
GSE166635	GSM5076750	Macrophage/Monocyte	19
GSE151530	H08	Macrophage/Monocyte	234
GSE151530	H21	Macrophage/Monocyte	7
GSE151530	H30	Macrophage/Monocyte	18
GSE151530	H38	Macrophage/Monocyte	106
GSE151530	H49a	Macrophage/Monocyte	20
GSE151530	H58a	Macrophage/Monocyte	61
GSE151530	H58b	Macrophage/Monocyte	74
GSE151530	H58c	Macrophage/Monocyte	136
GSE151530	H62	Macrophage/Monocyte	7
GSE151530	H65	Macrophage/Monocyte	36
GSE151530	H68a	Macrophage/Monocyte	560
GSE151530	H68b	Macrophage/Monocyte	102
GSE151530	H70	Macrophage/Monocyte	863
GSE151530	H72	Macrophage/Monocyte	216
GSE151530	H73a	Macrophage/Monocyte	276
GSE151530	H73b	Macrophage/Monocyte	96
GSE151530	H74	Macrophage/Monocyte	46
GSE151530	H75	Macrophage/Monocyte	30
GSE151530	H77	Macrophage/Monocyte	148
scCRLM	P1	Macrophage/Monocyte	7
scCRLM	P10	Macrophage/Monocyte	8
scCRLM	P11	Macrophage/Monocyte	1
scCRLM	P12	Macrophage/Monocyte	111
scCRLM	P13	Macrophage/Monocyte	870
scCRLM	P14	Macrophage/Monocyte	1542
scCRLM	P15	Macrophage/Monocyte	109
scCRLM	P16	Macrophage/Monocyte	764
scCRLM	P17	Macrophage/Monocyte	562
scCRLM	P18	Macrophage/Monocyte	1821
scCRLM	P19	Macrophage/Monocyte	1514
scCRLM	P2	Macrophage/Monocyte	270
scCRLM	P20	Macrophage/Monocyte	990
scCRLM	P3	Macrophage/Monocyte	315
scCRLM	P4	Macrophage/Monocyte	2
scCRLM	P5	Macrophage/Monocyte	8
scCRLM	P6	Macrophage/Monocyte	8
scCRLM	P7	Macrophage/Monocyte	2
scCRLM	P8	Macrophage/Monocyte	45
scCRLM	P9	Macrophage/Monocyte	6
GSE164522	patient08	Macrophage/Monocyte	164
GSE164522	patient09	Macrophage/Monocyte	328
GSE164522	patient10	Macrophage/Monocyte	329
GSE164522	patient11	Macrophage/Monocyte	2300
GSE164522	patient12	Macrophage/Monocyte	1076
GSE164522	patient13	Macrophage/Monocyte	976
GSE164522	patient14	Macrophage/Monocyte	752
GSE164522	patient15	Macrophage/Monocyte	810
GSE164522	patient16	Macrophage/Monocyte	1910
GSE164522	patient17	Macrophage/Monocyte	2207
GSE125449	S02_P01_LCP21	Macrophage/Monocyte	7
GSE125449	S11_P06_LCP29	Macrophage/Monocyte	1
GSE125449	S12_P07_LCP30	Macrophage/Monocyte	15
GSE125449	S15_P09_LCP38	Macrophage/Monocyte	106
GSE125449	S300_P02_LCP60	Macrophage/Monocyte	25
GSE125449	S358_P16_LCP46	Macrophage/Monocyte	35
GSE125449	S364_P21_LCP65	Macrophage/Monocyte	79
GSE125449	S365_P22_LCP66	Macrophage/Monocyte	14
GSE132465	SMC01	Macrophage/Monocyte	93
GSE132465	SMC02	Macrophage/Monocyte	393
GSE132465	SMC03	Macrophage/Monocyte	240
GSE132465	SMC04	Macrophage/Monocyte	677
GSE132465	SMC05	Macrophage/Monocyte	9
GSE132465	SMC06	Macrophage/Monocyte	144
GSE132465	SMC07	Macrophage/Monocyte	158
GSE132465	SMC08	Macrophage/Monocyte	230
GSE132465	SMC09	Macrophage/Monocyte	294
GSE132465	SMC10	Macrophage/Monocyte	502
GSE132465	SMC11	Macrophage/Monocyte	52
GSE132465	SMC14	Macrophage/Monocyte	474
GSE132465	SMC15	Macrophage/Monocyte	92
GSE132465	SMC16	Macrophage/Monocyte	32
GSE132465	SMC17	Macrophage/Monocyte	281
GSE132465	SMC18	Macrophage/Monocyte	56
GSE132465	SMC19	Macrophage/Monocyte	8
GSE132465	SMC20	Macrophage/Monocyte	254
GSE132465	SMC21	Macrophage/Monocyte	26
GSE132465	SMC22	Macrophage/Monocyte	49
GSE132465	SMC23	Macrophage/Monocyte	139
GSE132465	SMC24	Macrophage/Monocyte	287
GSE132465	SMC25	Macrophage/Monocyte	40
GSE151530	C29	Mast cell	1
GSE151530	C60	Mast cell	4
GSE151530	C66	Mast cell	1
GSE178318	COL07	Mast cell	142
GSE178318	COL12	Mast cell	45
GSE178318	COL15	Mast cell	123
GSE178318	COL16	Mast cell	52
GSE178318	COL17	Mast cell	96
GSE178318	COL18	Mast cell	323
GSE140228	D20171109	Mast cell	73
GSE140228	D20171215	Mast cell	21
GSE140228	D20180108	Mast cell	26
GSE140228	D20180110	Mast cell	10
GSE140228	D20180116	Mast cell	7
GSE112271	GSE112271_Patient_13	Mast cell	28
GSE112271	GSE112271_Patient_14	Mast cell	2
GSE166635	GSM5076749	Mast cell	18
GSE166635	GSM5076750	Mast cell	119
GSE151530	H08	Mast cell	5
GSE151530	H21	Mast cell	1
GSE151530	H38	Mast cell	2
GSE151530	H58a	Mast cell	7
GSE151530	H58b	Mast cell	4
GSE151530	H58c	Mast cell	3
GSE151530	H65	Mast cell	1
GSE151530	H68a	Mast cell	2
GSE151530	H68b	Mast cell	2
GSE151530	H70	Mast cell	6
GSE151530	H72	Mast cell	4
GSE151530	H73a	Mast cell	11
GSE151530	H73b	Mast cell	12
GSE151530	H74	Mast cell	3
GSE151530	H75	Mast cell	12
GSE151530	H77	Mast cell	18
scCRLM	P12	Mast cell	1
scCRLM	P13	Mast cell	4
scCRLM	P14	Mast cell	13
scCRLM	P15	Mast cell	14
scCRLM	P16	Mast cell	7
scCRLM	P17	Mast cell	7
scCRLM	P18	Mast cell	1
scCRLM	P19	Mast cell	1
scCRLM	P2	Mast cell	3
scCRLM	P20	Mast cell	1
scCRLM	P4	Mast cell	1
scCRLM	P7	Mast cell	1
scCRLM	P8	Mast cell	6
scCRLM	P9	Mast cell	4
GSE164522	patient08	Mast cell	29
GSE164522	patient09	Mast cell	50
GSE164522	patient10	Mast cell	91
GSE164522	patient11	Mast cell	426
GSE164522	patient12	Mast cell	129
GSE164522	patient13	Mast cell	107
GSE164522	patient14	Mast cell	167
GSE164522	patient15	Mast cell	214
GSE164522	patient16	Mast cell	387
GSE164522	patient17	Mast cell	142
GSE125449	S02_P01_LCP21	Mast cell	1
GSE125449	S15_P09_LCP38	Mast cell	2
GSE125449	S300_P02_LCP60	Mast cell	3
GSE125449	S364_P21_LCP65	Mast cell	3
GSE125449	S365_P22_LCP66	Mast cell	6
GSE132465	SMC01	Mast cell	2
GSE132465	SMC02	Mast cell	1
GSE132465	SMC03	Mast cell	1
GSE132465	SMC04	Mast cell	2
GSE132465	SMC05	Mast cell	2
GSE132465	SMC06	Mast cell	2
GSE132465	SMC07	Mast cell	5
GSE132465	SMC08	Mast cell	3
GSE132465	SMC09	Mast cell	1
GSE132465	SMC10	Mast cell	1
GSE132465	SMC11	Mast cell	8
GSE132465	SMC14	Mast cell	4
GSE132465	SMC15	Mast cell	1
GSE132465	SMC17	Mast cell	4
GSE132465	SMC20	Mast cell	8
GSE132465	SMC21	Mast cell	1
GSE132465	SMC23	Mast cell	3
GSE132465	SMC24	Mast cell	1
GSE132465	SMC25	Mast cell	7
GSE151530	C29	NK cell	17
GSE151530	C60	NK cell	34
GSE151530	C66	NK cell	5
GSE178318	COL07	NK cell	324
GSE178318	COL12	NK cell	1046
GSE178318	COL15	NK cell	641
GSE178318	COL16	NK cell	460
GSE178318	COL17	NK cell	485
GSE178318	COL18	NK cell	614
GSE140228	D20171109	NK cell	147
GSE140228	D20171215	NK cell	589
GSE140228	D20180108	NK cell	3004
GSE140228	D20180110	NK cell	958
GSE140228	D20180116	NK cell	148
GSE112271	GSE112271_Patient_13	NK cell	117
GSE112271	GSE112271_Patient_14	NK cell	3
GSE166635	GSM5076749	NK cell	90
GSE166635	GSM5076750	NK cell	109
GSE151530	H08	NK cell	65
GSE151530	H21	NK cell	1
GSE151530	H38	NK cell	1
GSE151530	H49a	NK cell	22
GSE151530	H58a	NK cell	20
GSE151530	H58b	NK cell	1
GSE151530	H58c	NK cell	155
GSE151530	H62	NK cell	15
GSE151530	H68a	NK cell	40
GSE151530	H68b	NK cell	75
GSE151530	H70	NK cell	14
GSE151530	H72	NK cell	40
GSE151530	H73a	NK cell	550
GSE151530	H73b	NK cell	73
GSE151530	H74	NK cell	33
GSE151530	H75	NK cell	35
GSE151530	H77	NK cell	112
scCRLM	P1	NK cell	192
scCRLM	P10	NK cell	415
scCRLM	P11	NK cell	426
scCRLM	P12	NK cell	243
scCRLM	P13	NK cell	1521
scCRLM	P14	NK cell	568
scCRLM	P15	NK cell	1651
scCRLM	P16	NK cell	125
scCRLM	P17	NK cell	552
scCRLM	P18	NK cell	63
scCRLM	P19	NK cell	496
scCRLM	P2	NK cell	426
scCRLM	P20	NK cell	242
scCRLM	P3	NK cell	1097
scCRLM	P4	NK cell	892
scCRLM	P5	NK cell	1099
scCRLM	P6	NK cell	597
scCRLM	P7	NK cell	490
scCRLM	P8	NK cell	637
scCRLM	P9	NK cell	454
GSE164522	patient08	NK cell	944
GSE164522	patient09	NK cell	799
GSE164522	patient10	NK cell	759
GSE164522	patient11	NK cell	774
GSE164522	patient12	NK cell	3190
GSE164522	patient13	NK cell	2019
GSE164522	patient14	NK cell	744
GSE164522	patient15	NK cell	1180
GSE164522	patient16	NK cell	3043
GSE164522	patient17	NK cell	1149
GSE125449	S02_P01_LCP21	NK cell	1
GSE125449	S11_P06_LCP29	NK cell	24
GSE125449	S15_P09_LCP38	NK cell	1
GSE125449	S300_P02_LCP60	NK cell	40
GSE125449	S365_P22_LCP66	NK cell	5
GSE132465	SMC01	NK cell	56
GSE132465	SMC02	NK cell	35
GSE132465	SMC03	NK cell	140
GSE132465	SMC04	NK cell	21
GSE132465	SMC05	NK cell	14
GSE132465	SMC06	NK cell	131
GSE132465	SMC07	NK cell	83
GSE132465	SMC08	NK cell	40
GSE132465	SMC09	NK cell	30
GSE132465	SMC10	NK cell	22
GSE132465	SMC11	NK cell	99
GSE132465	SMC14	NK cell	53
GSE132465	SMC15	NK cell	21
GSE132465	SMC16	NK cell	8
GSE132465	SMC17	NK cell	18
GSE132465	SMC18	NK cell	18
GSE132465	SMC19	NK cell	9
GSE132465	SMC20	NK cell	22
GSE132465	SMC21	NK cell	21
GSE132465	SMC22	NK cell	12
GSE132465	SMC23	NK cell	32
GSE132465	SMC24	NK cell	65
GSE132465	SMC25	NK cell	57
GSE151530	C60	pDC	49
GSE178318	COL07	pDC	194
GSE178318	COL15	pDC	55
GSE178318	COL16	pDC	48
GSE178318	COL17	pDC	1
GSE178318	COL18	pDC	63
GSE140228	D20171109	pDC	21
GSE140228	D20171215	pDC	1
GSE140228	D20180108	pDC	4
GSE140228	D20180116	pDC	7
GSE112271	GSE112271_Patient_13	pDC	18
GSE112271	GSE112271_Patient_14	pDC	18
GSE166635	GSM5076749	pDC	42
GSE151530	H08	pDC	3
GSE151530	H30	pDC	2
GSE151530	H38	pDC	3
GSE151530	H58a	pDC	15
GSE151530	H58b	pDC	1
GSE151530	H58c	pDC	2
GSE151530	H68a	pDC	2
GSE151530	H70	pDC	5
GSE151530	H73a	pDC	46
GSE151530	H73b	pDC	20
GSE151530	H75	pDC	5
GSE151530	H77	pDC	17
scCRLM	P10	pDC	1
scCRLM	P14	pDC	27
scCRLM	P15	pDC	4
scCRLM	P16	pDC	6
scCRLM	P17	pDC	8
scCRLM	P19	pDC	12
scCRLM	P20	pDC	1
GSE164522	patient08	pDC	33
GSE164522	patient09	pDC	26
GSE164522	patient10	pDC	21
GSE164522	patient11	pDC	77
GSE164522	patient12	pDC	134
GSE164522	patient13	pDC	1
GSE164522	patient14	pDC	30
GSE164522	patient15	pDC	30
GSE164522	patient16	pDC	8
GSE164522	patient17	pDC	50
GSE125449	S12_P07_LCP30	pDC	2
GSE125449	S15_P09_LCP38	pDC	2
GSE125449	S300_P02_LCP60	pDC	49
GSE132465	SMC01	pDC	26
GSE132465	SMC02	pDC	29
GSE132465	SMC03	pDC	2
GSE132465	SMC04	pDC	25
GSE132465	SMC06	pDC	1
GSE132465	SMC07	pDC	38
GSE132465	SMC08	pDC	7
GSE132465	SMC09	pDC	18
GSE132465	SMC10	pDC	8
GSE132465	SMC11	pDC	5
GSE132465	SMC14	pDC	21
GSE132465	SMC15	pDC	5
GSE132465	SMC16	pDC	3
GSE132465	SMC17	pDC	10
GSE132465	SMC20	pDC	25
GSE132465	SMC21	pDC	2
GSE132465	SMC23	pDC	13
GSE132465	SMC24	pDC	11
GSE132465	SMC25	pDC	3
GSE151530	C60	Plasma cell	1
GSE151530	C66	Plasma cell	2
GSE178318	COL07	Plasma cell	617
GSE178318	COL12	Plasma cell	121
GSE178318	COL15	Plasma cell	82
GSE178318	COL16	Plasma cell	48
GSE178318	COL17	Plasma cell	1228
GSE178318	COL18	Plasma cell	1000
GSE140228	D20171109	Plasma cell	179
GSE140228	D20171215	Plasma cell	134
GSE140228	D20180108	Plasma cell	29
GSE140228	D20180110	Plasma cell	216
GSE140228	D20180116	Plasma cell	72
GSE112271	GSE112271_Patient_13	Plasma cell	19
GSE112271	GSE112271_Patient_14	Plasma cell	21
GSE166635	GSM5076749	Plasma cell	72
GSE166635	GSM5076750	Plasma cell	45
GSE151530	H08	Plasma cell	5
GSE151530	H38	Plasma cell	1
GSE151530	H58a	Plasma cell	2
GSE151530	H58b	Plasma cell	2
GSE151530	H65	Plasma cell	11
GSE151530	H68a	Plasma cell	1
GSE151530	H68b	Plasma cell	1
GSE151530	H70	Plasma cell	234
GSE151530	H72	Plasma cell	1
GSE151530	H73a	Plasma cell	3
GSE151530	H73b	Plasma cell	3
GSE151530	H74	Plasma cell	1
GSE151530	H77	Plasma cell	3
scCRLM	P1	Plasma cell	98
scCRLM	P10	Plasma cell	102
scCRLM	P11	Plasma cell	188
scCRLM	P12	Plasma cell	248
scCRLM	P13	Plasma cell	37
scCRLM	P14	Plasma cell	29
scCRLM	P15	Plasma cell	93
scCRLM	P16	Plasma cell	38
scCRLM	P17	Plasma cell	196
scCRLM	P18	Plasma cell	305
scCRLM	P19	Plasma cell	208
scCRLM	P2	Plasma cell	29
scCRLM	P20	Plasma cell	28
scCRLM	P3	Plasma cell	71
scCRLM	P4	Plasma cell	187
scCRLM	P5	Plasma cell	404
scCRLM	P6	Plasma cell	265
scCRLM	P7	Plasma cell	457
scCRLM	P8	Plasma cell	548
scCRLM	P9	Plasma cell	1022
GSE164522	patient08	Plasma cell	142
GSE164522	patient09	Plasma cell	337
GSE164522	patient10	Plasma cell	307
GSE164522	patient11	Plasma cell	2716
GSE164522	patient12	Plasma cell	452
GSE164522	patient13	Plasma cell	574
GSE164522	patient14	Plasma cell	651
GSE164522	patient15	Plasma cell	548
GSE164522	patient16	Plasma cell	779
GSE164522	patient17	Plasma cell	1745
GSE125449	S02_P01_LCP21	Plasma cell	6
GSE125449	S12_P07_LCP30	Plasma cell	551
GSE125449	S15_P09_LCP38	Plasma cell	3
GSE125449	S358_P16_LCP46	Plasma cell	2
GSE125449	S364_P21_LCP65	Plasma cell	10
GSE125449	S365_P22_LCP66	Plasma cell	22
GSE132465	SMC01	Plasma cell	52
GSE132465	SMC02	Plasma cell	17
GSE132465	SMC03	Plasma cell	139
GSE132465	SMC04	Plasma cell	10
GSE132465	SMC05	Plasma cell	27
GSE132465	SMC06	Plasma cell	67
GSE132465	SMC07	Plasma cell	460
GSE132465	SMC08	Plasma cell	111
GSE132465	SMC09	Plasma cell	11
GSE132465	SMC10	Plasma cell	81
GSE132465	SMC11	Plasma cell	177
GSE132465	SMC14	Plasma cell	20
GSE132465	SMC15	Plasma cell	94
GSE132465	SMC16	Plasma cell	4
GSE132465	SMC17	Plasma cell	31
GSE132465	SMC18	Plasma cell	23
GSE132465	SMC19	Plasma cell	89
GSE132465	SMC20	Plasma cell	53
GSE132465	SMC21	Plasma cell	15
GSE132465	SMC22	Plasma cell	5
GSE132465	SMC23	Plasma cell	80
GSE132465	SMC24	Plasma cell	36
GSE132465	SMC25	Plasma cell	86
GSE151530	C29	T cell CD4	236
GSE151530	C46b	T cell CD4	4
GSE151530	C60	T cell CD4	377
GSE151530	C66	T cell CD4	18
GSE178318	COL07	T cell CD4	7052
GSE178318	COL12	T cell CD4	3279
GSE178318	COL15	T cell CD4	1874
GSE178318	COL16	T cell CD4	1720
GSE178318	COL17	T cell CD4	5540
GSE178318	COL18	T cell CD4	3821
GSE140228	D20171109	T cell CD4	529
GSE140228	D20171215	T cell CD4	1121
GSE140228	D20180108	T cell CD4	1129
GSE140228	D20180110	T cell CD4	2280
GSE140228	D20180116	T cell CD4	792
GSE112271	GSE112271_Patient_13	T cell CD4	1564
GSE112271	GSE112271_Patient_14	T cell CD4	251
GSE166635	GSM5076749	T cell CD4	1599
GSE166635	GSM5076750	T cell CD4	834
GSE151530	H08	T cell CD4	431
GSE151530	H21	T cell CD4	142
GSE151530	H30	T cell CD4	33
GSE151530	H38	T cell CD4	5
GSE151530	H49a	T cell CD4	283
GSE151530	H58a	T cell CD4	240
GSE151530	H58b	T cell CD4	114
GSE151530	H58c	T cell CD4	833
GSE151530	H62	T cell CD4	322
GSE151530	H65	T cell CD4	1
GSE151530	H68a	T cell CD4	11
GSE151530	H68b	T cell CD4	64
GSE151530	H70	T cell CD4	287
GSE151530	H72	T cell CD4	316
GSE151530	H73a	T cell CD4	545
GSE151530	H73b	T cell CD4	419
GSE151530	H74	T cell CD4	71
GSE151530	H75	T cell CD4	639
GSE151530	H77	T cell CD4	1022
scCRLM	P1	T cell CD4	657
scCRLM	P10	T cell CD4	1291
scCRLM	P11	T cell CD4	815
scCRLM	P12	T cell CD4	1749
scCRLM	P13	T cell CD4	844
scCRLM	P14	T cell CD4	1009
scCRLM	P15	T cell CD4	1728
scCRLM	P16	T cell CD4	1191
scCRLM	P17	T cell CD4	1042
scCRLM	P18	T cell CD4	341
scCRLM	P19	T cell CD4	2110
scCRLM	P2	T cell CD4	785
scCRLM	P20	T cell CD4	596
scCRLM	P3	T cell CD4	1185
scCRLM	P4	T cell CD4	767
scCRLM	P5	T cell CD4	2113
scCRLM	P6	T cell CD4	2006
scCRLM	P7	T cell CD4	1692
scCRLM	P8	T cell CD4	1816
scCRLM	P9	T cell CD4	2372
GSE164522	patient08	T cell CD4	2168
GSE164522	patient09	T cell CD4	980
GSE164522	patient10	T cell CD4	1716
GSE164522	patient11	T cell CD4	1560
GSE164522	patient12	T cell CD4	4063
GSE164522	patient13	T cell CD4	4139
GSE164522	patient14	T cell CD4	4820
GSE164522	patient15	T cell CD4	1667
GSE164522	patient16	T cell CD4	2328
GSE164522	patient17	T cell CD4	2225
GSE125449	S02_P01_LCP21	T cell CD4	133
GSE125449	S11_P06_LCP29	T cell CD4	145
GSE125449	S12_P07_LCP30	T cell CD4	27
GSE125449	S15_P09_LCP38	T cell CD4	2
GSE125449	S300_P02_LCP60	T cell CD4	651
GSE125449	S358_P16_LCP46	T cell CD4	5
GSE125449	S364_P21_LCP65	T cell CD4	2
GSE125449	S365_P22_LCP66	T cell CD4	17
GSE132465	SMC01	T cell CD4	557
GSE132465	SMC02	T cell CD4	282
GSE132465	SMC03	T cell CD4	132
GSE132465	SMC04	T cell CD4	287
GSE132465	SMC05	T cell CD4	159
GSE132465	SMC06	T cell CD4	446
GSE132465	SMC07	T cell CD4	908
GSE132465	SMC08	T cell CD4	372
GSE132465	SMC09	T cell CD4	463
GSE132465	SMC10	T cell CD4	377
GSE132465	SMC11	T cell CD4	558
GSE132465	SMC14	T cell CD4	244
GSE132465	SMC15	T cell CD4	469
GSE132465	SMC16	T cell CD4	83
GSE132465	SMC17	T cell CD4	112
GSE132465	SMC18	T cell CD4	156
GSE132465	SMC19	T cell CD4	456
GSE132465	SMC20	T cell CD4	168
GSE132465	SMC21	T cell CD4	276
GSE132465	SMC22	T cell CD4	154
GSE132465	SMC23	T cell CD4	397
GSE132465	SMC24	T cell CD4	279
GSE132465	SMC25	T cell CD4	500
GSE151530	C29	T cell CD8	240
GSE151530	C46b	T cell CD8	1
GSE151530	C60	T cell CD8	117
GSE151530	C66	T cell CD8	9
GSE178318	COL07	T cell CD8	5654
GSE178318	COL12	T cell CD8	2746
GSE178318	COL15	T cell CD8	2399
GSE178318	COL16	T cell CD8	4682
GSE178318	COL17	T cell CD8	6074
GSE178318	COL18	T cell CD8	6480
GSE140228	D20171109	T cell CD8	1917
GSE140228	D20171215	T cell CD8	2266
GSE140228	D20180108	T cell CD8	2306
GSE140228	D20180110	T cell CD8	3175
GSE140228	D20180116	T cell CD8	833
GSE112271	GSE112271_Patient_13	T cell CD8	314
GSE112271	GSE112271_Patient_14	T cell CD8	6
GSE166635	GSM5076749	T cell CD8	303
GSE166635	GSM5076750	T cell CD8	1535
GSE151530	H08	T cell CD8	166
GSE151530	H21	T cell CD8	20
GSE151530	H30	T cell CD8	29
GSE151530	H38	T cell CD8	8
GSE151530	H49a	T cell CD8	231
GSE151530	H58a	T cell CD8	257
GSE151530	H58b	T cell CD8	41
GSE151530	H58c	T cell CD8	481
GSE151530	H62	T cell CD8	76
GSE151530	H68a	T cell CD8	5
GSE151530	H68b	T cell CD8	43
GSE151530	H70	T cell CD8	316
GSE151530	H72	T cell CD8	529
GSE151530	H73a	T cell CD8	1825
GSE151530	H73b	T cell CD8	1325
GSE151530	H74	T cell CD8	105
GSE151530	H75	T cell CD8	345
GSE151530	H77	T cell CD8	866
scCRLM	P1	T cell CD8	1342
scCRLM	P10	T cell CD8	1952
scCRLM	P11	T cell CD8	2080
scCRLM	P12	T cell CD8	1687
scCRLM	P13	T cell CD8	3638
scCRLM	P14	T cell CD8	1083
scCRLM	P15	T cell CD8	1779
scCRLM	P16	T cell CD8	453
scCRLM	P17	T cell CD8	1876
scCRLM	P18	T cell CD8	179
scCRLM	P19	T cell CD8	2325
scCRLM	P2	T cell CD8	1746
scCRLM	P20	T cell CD8	1278
scCRLM	P3	T cell CD8	987
scCRLM	P4	T cell CD8	2153
scCRLM	P5	T cell CD8	4198
scCRLM	P6	T cell CD8	3936
scCRLM	P7	T cell CD8	3825
scCRLM	P8	T cell CD8	2637
scCRLM	P9	T cell CD8	3846
GSE164522	patient08	T cell CD8	1510
GSE164522	patient09	T cell CD8	4392
GSE164522	patient10	T cell CD8	3842
GSE164522	patient11	T cell CD8	2469
GSE164522	patient12	T cell CD8	7474
GSE164522	patient13	T cell CD8	5377
GSE164522	patient14	T cell CD8	4386
GSE164522	patient15	T cell CD8	2703
GSE164522	patient16	T cell CD8	6190
GSE164522	patient17	T cell CD8	3827
GSE125449	S02_P01_LCP21	T cell CD8	30
GSE125449	S11_P06_LCP29	T cell CD8	327
GSE125449	S12_P07_LCP30	T cell CD8	31
GSE125449	S15_P09_LCP38	T cell CD8	11
GSE125449	S300_P02_LCP60	T cell CD8	144
GSE125449	S358_P16_LCP46	T cell CD8	1
GSE125449	S365_P22_LCP66	T cell CD8	10
GSE132465	SMC01	T cell CD8	491
GSE132465	SMC02	T cell CD8	140
GSE132465	SMC03	T cell CD8	131
GSE132465	SMC04	T cell CD8	95
GSE132465	SMC05	T cell CD8	273
GSE132465	SMC06	T cell CD8	294
GSE132465	SMC07	T cell CD8	702
GSE132465	SMC08	T cell CD8	511
GSE132465	SMC09	T cell CD8	741
GSE132465	SMC10	T cell CD8	259
GSE132465	SMC11	T cell CD8	266
GSE132465	SMC14	T cell CD8	308
GSE132465	SMC15	T cell CD8	276
GSE132465	SMC16	T cell CD8	51
GSE132465	SMC17	T cell CD8	81
GSE132465	SMC18	T cell CD8	78
GSE132465	SMC19	T cell CD8	216
GSE132465	SMC20	T cell CD8	130
GSE132465	SMC21	T cell CD8	167
GSE132465	SMC22	T cell CD8	149
GSE132465	SMC23	T cell CD8	142
GSE132465	SMC24	T cell CD8	266
GSE132465	SMC25	T cell CD8	215
