# Supplementary material for: Deciphering the heterogeneity and plasticity of the tumor microenvironment in liver cancer provides insights for prognosis
Source: Front Pharmacol. 2025 Jan 30;16:1495280. doi: 10.3389/fphar.2025.1495280 (PMC11821625; doi:10.3389/fphar.2025.1495280)
Supplement: Supplementary file 8 [file Table5.xlsx]

## Sheet: Sheet1
Table S5. Differential expressed genes between CAFs and other cells.
p_val	avg_log2FC	pct.1	pct.2	p_val_adj	cluster	gene
PLXDC2	0	1.63962	0.982	0.962	0	CAF	PLXDC2
COL8A1	0	1.62993	0.949	0.467	0	CAF	COL8A1
PDPN	0	1.12411	0.917	0.374	0	CAF	PDPN
DPYSL3	0	1.06107	0.993	0.974	0	CAF	DPYSL3
MATN2	0	0.905743	0.929	0.388	0	CAF	MATN2
SRPX2	0	0.88187	0.981	0.93	0	CAF	SRPX2
ABI3BP	0	0.855521	0.961	0.776	0	CAF	ABI3BP
MMP19	0	0.643756	0.986	0.822	0	CAF	MMP19
CREB3L1	0	0.583068	0.926	0.518	0	CAF	CREB3L1
NOX4	0	0.52413	0.984	0.889	0	CAF	NOX4
CLMP	0	0.500485	0.939	0.426	0	CAF	CLMP
MFAP5	0	0.350469	0.903	0.402	0	CAF	MFAP5
HHIP-AS1	0	0.310607	0.858	0.264	0	CAF	HHIP-AS1
WNT2	0	0.284673	0.938	0.597	0	CAF	WNT2
ABCB1	0	0.267191	0.909	0.379	0	CAF	ABCB1
LSAMP	4.82116e-308	0.743194	0.92	0.419	1.44635e-304	CAF	LSAMP
MOXD1	6.30228e-305	1.82566	0.915	0.436	1.89068e-301	CAF	MOXD1
CLIC2	1.06129e-304	0.278346	0.954	0.467	3.18388e-301	CAF	CLIC2
LGALS9	3.49777e-304	0.758966	0.959	0.763	1.04933e-300	CAF	LGALS9
CFD	7.5792e-302	0.805523	0.925	0.604	2.27376e-298	CAF	CFD
MFAP2	6.82486e-300	1.158	0.972	0.955	2.04746e-296	CAF	MFAP2
HLA-DMB	2.07146e-293	0.417557	0.891	0.267	6.21437e-290	CAF	HLA-DMB
SLC6A6	1.20305e-291	1.07719	0.944	0.809	3.60914e-288	CAF	SLC6A6
LEF1	9.76519e-290	0.710046	0.983	0.972	2.92956e-286	CAF	LEF1
GJB2	4.946e-289	0.27873	0.859	0.315	1.4838e-285	CAF	GJB2
FAP	8.29958e-288	1.1447	0.968	0.926	2.48987e-284	CAF	FAP
PDLIM4	5.01422e-283	0.748361	0.985	0.983	1.50426e-279	CAF	PDLIM4
CXCL14	1.34255e-282	3.97129	0.925	0.449	4.02766e-279	CAF	CXCL14
CPVL	1.03526e-281	0.304024	0.799	0.093	3.10578e-278	CAF	CPVL
PCDH7	1.42439e-281	0.568144	0.887	0.326	4.27318e-278	CAF	PCDH7
APCDD1	6.57643e-276	0.271593	0.831	0.222	1.97293e-272	CAF	APCDD1
CST2	1.00404e-275	1.11133	0.979	0.947	3.01212e-272	CAF	CST2
TSHZ2	1.28809e-275	1.25516	0.976	0.855	3.86427e-272	CAF	TSHZ2
PDGFRL	1.68132e-275	0.466186	0.945	0.894	5.04397e-272	CAF	PDGFRL
IGF1	5.16164e-275	0.676838	0.894	0.512	1.54849e-271	CAF	IGF1
COL10A1	8.08175e-274	0.839524	0.898	0.581	2.42453e-270	CAF	COL10A1
PAPPA	4.183e-273	0.521311	0.959	0.849	1.2549e-269	CAF	PAPPA
BOC	5.0695e-272	0.507073	0.976	0.966	1.52085e-268	CAF	BOC
CTSK	5.39123e-269	1.75829	0.985	0.862	1.61737e-265	CAF	CTSK
RGS10	1.46852e-268	0.550943	0.989	0.972	4.40557e-265	CAF	RGS10
COMP	3.76348e-268	0.681044	0.838	0.283	1.12905e-264	CAF	COMP
CPXM1	1.56269e-266	0.380413	0.96	0.878	4.68806e-263	CAF	CPXM1
MMP2	2.0547e-265	2.78839	0.921	0.843	6.1641e-262	CAF	MMP2
PID1	9.23935e-265	0.437685	0.958	0.86	2.7718e-261	CAF	PID1
CADPS2	1.41515e-263	0.394575	0.955	0.875	4.24546e-260	CAF	CADPS2
PLBD1	1.59721e-261	0.502252	0.982	0.953	4.79164e-258	CAF	PLBD1
LUM	3.46207e-261	3.31034	0.89	0.325	1.03862e-257	CAF	LUM
CTSH	1.13864e-260	0.70442	0.889	0.336	3.41593e-257	CAF	CTSH
WARS	2.89075e-260	0.510513	0.988	0.977	8.67225e-257	CAF	WARS
MATN3	9.157e-260	0.576558	0.94	0.768	2.7471e-256	CAF	MATN3
SH3BP5	2.36398e-258	0.624523	0.959	0.549	7.09194e-255	CAF	SH3BP5
APOD	6.26548e-257	2.70041	0.885	0.425	1.87964e-253	CAF	APOD
FBLN2	1.07795e-256	1.18285	0.867	0.225	3.23386e-253	CAF	FBLN2
ZFHX4	3.91603e-255	0.434823	0.887	0.458	1.17481e-251	CAF	ZFHX4
STEAP1	1.55875e-253	0.440886	0.803	0.156	4.67624e-250	CAF	STEAP1
BHLHE41	4.93123e-253	0.352456	0.897	0.577	1.47937e-249	CAF	BHLHE41
IRS2	2.0022e-252	0.4539	0.966	0.817	6.00661e-249	CAF	IRS2
ALDH1A3	2.15293e-250	0.95585	0.886	0.41	6.45878e-247	CAF	ALDH1A3
TMEM119	7.71542e-250	0.522918	0.971	0.94	2.31463e-246	CAF	TMEM119
IL1B	3.25684e-246	0.403617	0.906	0.551	9.77053e-243	CAF	IL1B
BMP4	5.52046e-243	0.594995	0.88	0.386	1.65614e-239	CAF	BMP4
NEGR1	7.15617e-243	0.26563	0.964	0.915	2.14685e-239	CAF	NEGR1
JAM2	2.84456e-241	0.262977	0.856	0.258	8.53367e-238	CAF	JAM2
FLRT2	2.97168e-240	0.362539	0.914	0.579	8.91503e-237	CAF	FLRT2
CFB	3.62113e-240	0.476762	0.95	0.923	1.08634e-236	CAF	CFB
PLCB1	3.1112e-238	0.285312	0.958	0.711	9.33361e-235	CAF	PLCB1
ACVRL1	1.45133e-236	0.337704	0.965	0.621	4.354e-233	CAF	ACVRL1
LAMA2	2.41478e-232	1.19059	0.935	0.805	7.24433e-229	CAF	LAMA2
RDH10	2.53274e-230	0.291702	0.807	0.173	7.59823e-227	CAF	RDH10
TNFAIP3	9.16283e-229	0.746026	0.989	0.989	2.74885e-225	CAF	TNFAIP3
ETV1	2.81143e-227	0.558531	0.867	0.241	8.43429e-224	CAF	ETV1
DCN	2.1986e-225	2.2011	0.922	0.608	6.59579e-222	CAF	DCN
NDRG1	2.1452e-224	0.608727	0.983	0.965	6.4356e-221	CAF	NDRG1
MITF	4.09287e-223	0.523883	0.972	0.97	1.22786e-219	CAF	MITF
ICAM1	1.2199e-221	0.823438	0.986	0.983	3.6597e-218	CAF	ICAM1
GFPT2	5.95965e-220	0.498576	0.989	0.984	1.7879e-216	CAF	GFPT2
JUP	2.63947e-219	0.323527	0.983	0.968	7.91842e-216	CAF	JUP
GLT8D2	5.01297e-219	0.594126	0.934	0.849	1.50389e-215	CAF	GLT8D2
F3	9.46242e-218	0.755736	0.916	0.332	2.83872e-214	CAF	F3
EFEMP1	3.95065e-217	2.17345	0.932	0.904	1.18519e-213	CAF	EFEMP1
SVEP1	1.1791e-215	1.01463	0.867	0.628	3.5373e-212	CAF	SVEP1
GJA1	2.76679e-214	0.406159	0.791	0.154	8.30038e-211	CAF	GJA1
IGFBP3	1.58182e-213	2.65745	0.879	0.585	4.74547e-210	CAF	IGFBP3
CD302	7.79938e-212	0.903988	0.987	0.975	2.33981e-208	CAF	CD302
FGF7	1.16664e-211	1.62183	0.866	0.564	3.49991e-208	CAF	FGF7
SLC7A7	3.95514e-211	0.263515	0.864	0.374	1.18654e-207	CAF	SLC7A7
FBLN1	7.8143e-211	2.24476	0.94	0.654	2.34429e-207	CAF	FBLN1
TNFAIP6	6.81736e-209	0.371492	0.987	0.95	2.04521e-205	CAF	TNFAIP6
CBR3	6.20195e-207	0.333449	0.92	0.587	1.86058e-203	CAF	CBR3
LHFPL2	2.36543e-205	0.283851	0.973	0.944	7.0963e-202	CAF	LHFPL2
ITM2A	3.62476e-205	0.257553	0.868	0.387	1.08743e-201	CAF	ITM2A
CASP1	1.92244e-204	0.459894	0.883	0.531	5.76732e-201	CAF	CASP1
EGFR	1.21008e-203	0.31346	0.978	0.97	3.63024e-200	CAF	EGFR
EGR2	1.28211e-201	0.279827	0.889	0.391	3.84633e-198	CAF	EGR2
FIBIN	1.8488e-201	0.770728	0.986	0.973	5.54641e-198	CAF	FIBIN
ISLR	3.28774e-201	1.73738	0.99	0.979	9.86323e-198	CAF	ISLR
SEMA3C	1.4973e-200	0.61117	0.966	0.965	4.4919e-197	CAF	SEMA3C
HMCN1	1.27956e-199	0.571927	0.903	0.798	3.83868e-196	CAF	HMCN1
CXCL3	2.26561e-198	0.575824	0.889	0.658	6.79684e-195	CAF	CXCL3
MRC2	8.32462e-198	0.818018	0.984	0.975	2.49739e-194	CAF	MRC2
ENPP1	3.22895e-197	0.36035	0.794	0.169	9.68685e-194	CAF	ENPP1
TSPAN2	3.71265e-196	0.252825	0.887	0.526	1.1138e-192	CAF	TSPAN2
MXRA5	7.70799e-195	0.926686	0.973	0.981	2.3124e-191	CAF	MXRA5
ABCA8	1.97943e-194	0.706396	0.982	0.954	5.93829e-191	CAF	ABCA8
C3	2.63951e-193	1.47673	0.843	0.23	7.91854e-190	CAF	C3
LAMB1	6.27415e-192	1.0162	0.995	0.982	1.88225e-188	CAF	LAMB1
CD55	7.06066e-189	0.426502	0.99	0.968	2.1182e-185	CAF	CD55
DAB2	2.47255e-188	1.09267	0.886	0.628	7.41765e-185	CAF	DAB2
LTBP4	3.54012e-188	1.41043	0.995	0.976	1.06204e-184	CAF	LTBP4
PCNA	3.80202e-187	0.309038	0.879	0.29	1.14061e-183	CAF	PCNA
THBD	4.32309e-186	0.308763	0.968	0.958	1.29693e-182	CAF	THBD
LIMCH1	5.60541e-186	0.459705	0.846	0.36	1.68162e-182	CAF	LIMCH1
TSPAN6	1.16836e-184	0.335502	0.978	0.925	3.50508e-181	CAF	TSPAN6
SULF2	1.95288e-181	0.679202	0.924	0.944	5.85863e-178	CAF	SULF2
ABL2	1.50938e-180	0.311883	0.915	0.66	4.52815e-177	CAF	ABL2
ANGPTL2	1.01596e-178	0.765895	0.932	0.63	3.04788e-175	CAF	ANGPTL2
SGIP1	2.70193e-175	0.407459	0.972	0.923	8.10579e-172	CAF	SGIP1
TNXB	1.04433e-174	0.765976	0.909	0.792	3.13298e-171	CAF	TNXB
SERPINE2	9.18557e-174	1.44184	0.963	0.668	2.75567e-170	CAF	SERPINE2
IRAK3	3.28931e-173	0.296173	0.977	0.964	9.86792e-170	CAF	IRAK3
HSBP1L1	2.36729e-172	0.335463	0.918	0.558	7.10186e-169	CAF	HSBP1L1
LOXL2	3.42234e-171	0.451094	0.99	0.979	1.0267e-167	CAF	LOXL2
LEPR	8.05167e-171	0.31792	0.963	0.952	2.4155e-167	CAF	LEPR
CTSC	1.53392e-170	1.40288	0.974	0.792	4.60177e-167	CAF	CTSC
NEDD9	1.26653e-168	0.420101	0.971	0.959	3.79958e-165	CAF	NEDD9
GFRA1	1.96351e-168	0.262421	0.889	0.838	5.89054e-165	CAF	GFRA1
CXCL2	4.81806e-167	1.22265	0.966	0.973	1.44542e-163	CAF	CXCL2
PCDH18	3.46024e-166	0.879761	0.985	0.965	1.03807e-162	CAF	PCDH18
PERP	7.96341e-166	0.309221	0.835	0.379	2.38902e-162	CAF	PERP
WLS	1.82758e-164	0.556163	0.986	0.976	5.48274e-161	CAF	WLS
GPC6	1.91931e-163	0.586415	0.969	0.976	5.75793e-160	CAF	GPC6
CST1	1.50438e-162	2.60956	0.839	0.815	4.51315e-159	CAF	CST1
RNASET2	1.74319e-162	0.693831	0.923	0.769	5.22956e-159	CAF	RNASET2
TNFSF10	2.32863e-162	0.614435	0.89	0.645	6.9859e-159	CAF	TNFSF10
TMEM176B	8.03966e-160	1.35024	0.945	0.792	2.4119e-156	CAF	TMEM176B
CDKN2A	2.61261e-158	0.2936	0.738	0.236	7.83784e-155	CAF	CDKN2A
APOL3	7.36882e-158	0.277651	0.957	0.54	2.21064e-154	CAF	APOL3
TMEM98	4.4686e-157	0.98695	0.987	0.977	1.34058e-153	CAF	TMEM98
FMOD	1.09258e-154	0.905589	0.992	0.984	3.27775e-151	CAF	FMOD
SMPDL3A	2.30896e-154	0.324577	0.802	0.47	6.92688e-151	CAF	SMPDL3A
RGL1	3.83658e-154	0.322053	0.841	0.614	1.15097e-150	CAF	RGL1
GPNMB	9.10067e-154	1.21719	0.85	0.564	2.7302e-150	CAF	GPNMB
WWTR1	9.89377e-154	0.537892	0.971	0.839	2.96813e-150	CAF	WWTR1
LRP1	4.43313e-151	1.26178	0.989	0.973	1.32994e-147	CAF	LRP1
CXCL10	2.06959e-150	0.37123	0.143	0.293	6.20878e-147	CAF	CXCL10
SULF1	4.19371e-149	1.16457	0.993	0.988	1.25811e-145	CAF	SULF1
GPX8	1.57974e-148	0.722484	0.966	0.877	4.73922e-145	CAF	GPX8
TCN2	1.38145e-147	0.35204	0.865	0.58	4.14436e-144	CAF	TCN2
TMEM45A	3.03451e-144	0.970387	0.897	0.693	9.10354e-141	CAF	TMEM45A
C1S	2.64788e-142	1.789	0.95	0.912	7.94363e-139	CAF	C1S
ABCA6	1.84744e-141	0.976428	0.837	0.704	5.54231e-138	CAF	ABCA6
DRAM1	2.71326e-140	0.369221	0.966	0.952	8.13977e-137	CAF	DRAM1
SCG5	6.89944e-140	0.28056	0.823	0.386	2.06983e-136	CAF	SCG5
PFKFB3	1.31637e-138	0.327847	0.983	0.985	3.94911e-135	CAF	PFKFB3
CTSS	2.71652e-137	0.781518	0.824	0.474	8.14955e-134	CAF	CTSS
IL18BP	1.3389e-136	0.378882	0.986	0.985	4.01671e-133	CAF	IL18BP
FGL2	2.50598e-136	0.721424	0.843	0.862	7.51793e-133	CAF	FGL2
PROS1	3.6527e-136	0.777238	0.919	0.778	1.09581e-132	CAF	PROS1
TGM2	3.67602e-136	0.784545	0.959	0.98	1.10281e-132	CAF	TGM2
NRP2	2.52928e-135	0.396718	0.971	0.907	7.58784e-132	CAF	NRP2
GLIPR1	5.24795e-135	0.422031	0.975	0.914	1.57438e-131	CAF	GLIPR1
TMEM100	1.23961e-133	1.14274	0.923	0.721	3.71883e-130	CAF	TMEM100
SFRP4	8.25824e-133	1.47184	0.805	0.846	2.47747e-129	CAF	SFRP4
CD74	6.31672e-131	2.44007	0.914	0.576	1.89502e-127	CAF	CD74
KDELR3	2.10399e-129	0.72587	0.813	0.329	6.31198e-126	CAF	KDELR3
SAMD11	3.83051e-129	0.459718	0.697	0.227	1.14915e-125	CAF	SAMD11
RARRES2	1.88304e-128	1.72464	0.93	0.969	5.64911e-125	CAF	RARRES2
SCARB2	4.19145e-128	0.890369	0.993	0.982	1.25743e-124	CAF	SCARB2
FLNB	2.38881e-127	0.340064	0.928	0.971	7.16643e-124	CAF	FLNB
C7	5.58094e-126	2.18774	0.762	0.315	1.67428e-122	CAF	C7
APOL1	1.117e-125	0.590863	0.706	0.231	3.35099e-122	CAF	APOL1
RBMS3	3.25257e-124	1.02607	0.989	0.986	9.75772e-121	CAF	RBMS3
LAPTM5	3.53424e-123	0.399689	0.314	0.123	1.06027e-119	CAF	LAPTM5
HTRA1	5.85526e-122	0.977862	0.995	0.987	1.75658e-118	CAF	HTRA1
MMP14	1.18552e-121	0.7485	0.991	0.975	3.55656e-118	CAF	MMP14
NBL1	1.31653e-121	0.997077	0.988	0.986	3.9496e-118	CAF	NBL1
MAFB	2.27813e-121	0.42273	0.948	0.861	6.8344e-118	CAF	MAFB
TIMP2	3.35874e-120	1.36186	0.985	0.931	1.00762e-116	CAF	TIMP2
STEAP2	4.04588e-120	0.531586	0.82	0.709	1.21376e-116	CAF	STEAP2
LAMP5	5.67627e-117	0.291967	0.801	0.368	1.70288e-113	CAF	LAMP5
CERCAM	7.48581e-117	0.823038	0.983	0.976	2.24574e-113	CAF	CERCAM
LDLRAD4	2.43978e-115	0.343965	0.953	0.904	7.31933e-112	CAF	LDLRAD4
PODN	2.12628e-114	1.03458	0.861	0.885	6.37884e-111	CAF	PODN
TMEM176A	7.48738e-114	1.21413	0.92	0.886	2.24621e-110	CAF	TMEM176A
SLC16A3	2.74608e-113	0.291943	0.676	0.311	8.23825e-110	CAF	SLC16A3
SDF2L1	1.49732e-112	0.39123	0.818	0.386	4.49195e-109	CAF	SDF2L1
HTR2B	6.801e-112	0.344727	0.221	0.283	2.0403e-108	CAF	HTR2B
CDKN2B	6.68894e-111	0.38426	0.844	0.548	2.00668e-107	CAF	CDKN2B
MYO10	2.99866e-109	0.282631	0.968	0.847	8.99598e-106	CAF	MYO10
EBPL	3.43706e-107	0.433153	0.989	0.984	1.03112e-103	CAF	EBPL
SPHK1	8.23818e-107	0.38303	0.964	0.969	2.47145e-103	CAF	SPHK1
PLTP	1.16904e-106	0.953347	0.985	0.956	3.50712e-103	CAF	PLTP
TWIST2	4.93592e-106	0.278881	0.758	0.662	1.48078e-102	CAF	TWIST2
CES1	6.95824e-106	0.393149	0.83	0.616	2.08747e-102	CAF	CES1
RGS2	7.97601e-106	0.324439	0.964	0.786	2.3928e-102	CAF	RGS2
QSOX1	7.01243e-104	1.24959	0.926	0.804	2.10373e-100	CAF	QSOX1
C1R	7.92945e-103	1.56918	0.778	0.496	2.37883e-99	CAF	C1R
FKBP10	2.88331e-102	0.731379	0.996	0.995	8.64993e-99	CAF	FKBP10
DDR2	6.92252e-102	0.532604	0.989	0.893	2.07676e-98	CAF	DDR2
S100A13	1.47736e-101	1.74067	0.92	0.962	4.43207e-98	CAF	S100A13
PLOD2	2.55926e-101	0.732219	0.99	0.981	7.67777e-98	CAF	PLOD2
CDH11	3.91533e-100	0.864254	0.987	0.983	1.1746e-96	CAF	CDH11
HAS2	1.92878e-99	0.375257	0.905	0.88	5.78635e-96	CAF	HAS2
CXCL1	6.3058e-99	0.737401	0.83	0.856	1.89174e-95	CAF	CXCL1
PHLDA3	2.44742e-98	0.600538	0.976	0.973	7.34225e-95	CAF	PHLDA3
ROBO1	7.02436e-98	0.457533	0.981	0.971	2.10731e-94	CAF	ROBO1
VGLL3	2.0519e-96	0.297184	0.829	0.964	6.15569e-93	CAF	VGLL3
EVA1A	4.3138e-96	0.277139	0.739	0.565	1.29414e-92	CAF	EVA1A
ADM	1.10657e-95	0.282026	0.809	0.616	3.3197e-92	CAF	ADM
TNFRSF11B	5.63549e-95	0.395691	0.239	0.604	1.69065e-91	CAF	TNFRSF11B
HLA-DQB1	4.69661e-94	0.774636	0.689	0.307	1.40898e-90	CAF	HLA-DQB1
HEG1	1.8801e-93	0.350423	0.947	0.921	5.64031e-90	CAF	HEG1
COL12A1	2.01853e-92	0.312009	0.987	0.975	6.05559e-89	CAF	COL12A1
EMILIN1	2.06116e-92	1.21226	0.968	0.897	6.18347e-89	CAF	EMILIN1
EPHA3	5.07081e-92	0.791848	0.981	0.814	1.52124e-88	CAF	EPHA3
SLC25A37	1.04862e-91	0.363019	0.986	0.98	3.14587e-88	CAF	SLC25A37
MFAP4	6.76645e-91	1.87387	0.981	0.985	2.02993e-87	CAF	MFAP4
SERTAD4-AS1	1.16645e-90	0.277507	0.865	0.806	3.49935e-87	CAF	SERTAD4-AS1
EMP1	1.36404e-89	0.604597	0.988	0.792	4.09213e-86	CAF	EMP1
CRELD2	1.08238e-88	0.431709	0.983	0.959	3.24715e-85	CAF	CRELD2
MFSD1	2.33189e-88	0.610873	0.985	0.979	6.99568e-85	CAF	MFSD1
COL1A1	3.28608e-88	1.17261	0.886	0.734	9.85825e-85	CAF	COL1A1
ABCA1	6.84941e-86	0.64431	0.989	0.982	2.05482e-82	CAF	ABCA1
SPINT2	1.15266e-85	0.311831	0.317	0.677	3.45797e-82	CAF	SPINT2
SERPINB9	3.74449e-85	0.414986	0.69	0.392	1.12335e-81	CAF	SERPINB9
HLA-DMA	6.9669e-83	0.67007	0.447	0.276	2.09007e-79	CAF	HLA-DMA
FBLN5	1.02298e-82	1.66777	0.888	0.974	3.06893e-79	CAF	FBLN5
ECM1	1.15104e-82	0.567111	0.983	0.915	3.45311e-79	CAF	ECM1
COL6A3	5.38974e-82	1.50497	0.851	0.809	1.61692e-78	CAF	COL6A3
ERRFI1	1.2729e-81	0.340369	0.922	0.916	3.81871e-78	CAF	ERRFI1
COL3A1	2.97722e-81	1.07605	0.927	0.853	8.93166e-78	CAF	COL3A1
SERPINE1	3.61597e-81	0.41601	0.971	0.894	1.08479e-77	CAF	SERPINE1
WNT5A	1.91908e-80	0.411498	0.87	0.864	5.75724e-77	CAF	WNT5A
CLEC2B	2.01223e-79	0.666975	0.887	0.698	6.0367e-76	CAF	CLEC2B
SPON2	1.53289e-77	1.16781	0.868	0.786	4.59866e-74	CAF	SPON2
CCL19	1.92542e-77	2.4421	0.341	0.588	5.77626e-74	CAF	CCL19
C2	5.20708e-77	0.398807	0.806	0.575	1.56212e-73	CAF	C2
CD68	2.4198e-75	0.595647	0.747	0.532	7.25939e-72	CAF	CD68
FNDC1	6.23507e-75	0.6765	0.831	0.891	1.87052e-71	CAF	FNDC1
HSD11B1	9.72288e-75	0.862182	0.765	0.772	2.91686e-71	CAF	HSD11B1
AEBP1	2.47766e-74	1.37522	0.945	0.993	7.43298e-71	CAF	AEBP1
LMO7	2.9045e-74	0.587852	0.89	0.892	8.71351e-71	CAF	LMO7
PMP22	7.21372e-74	0.982187	0.943	0.892	2.16412e-70	CAF	PMP22
RASGEF1B	9.31277e-74	0.527449	0.807	0.984	2.79383e-70	CAF	RASGEF1B
RARRES1	2.20789e-73	1.84749	0.742	0.629	6.62367e-70	CAF	RARRES1
CLEC14A	5.60279e-73	0.315173	0.67	0.344	1.68084e-69	CAF	CLEC14A
LIFR	1.69104e-72	0.73982	0.899	0.967	5.07313e-69	CAF	LIFR
LY6E	1.64858e-71	1.06794	0.805	0.567	4.94573e-68	CAF	LY6E
PCBD1	5.57953e-71	0.289235	0.992	0.981	1.67386e-67	CAF	PCBD1
THBS2	1.25217e-70	1.38998	0.785	0.865	3.75651e-67	CAF	THBS2
RAI14	3.56958e-70	0.325911	0.875	0.598	1.07087e-66	CAF	RAI14
WNT4	9.20348e-70	0.372563	0.27	0.159	2.76104e-66	CAF	WNT4
SOD2	3.28922e-68	0.936456	0.969	0.972	9.86766e-65	CAF	SOD2
IL32	5.08618e-68	0.948403	0.919	0.745	1.52586e-64	CAF	IL32
S100A16	3.1987e-67	0.624438	0.761	0.614	9.59611e-64	CAF	S100A16
RBP5	1.08866e-66	0.309204	0.614	0.402	3.26598e-63	CAF	RBP5
ELN	1.27952e-66	0.588083	0.986	0.981	3.83855e-63	CAF	ELN
CLDN11	3.09012e-66	1.45918	0.294	0.406	9.27037e-63	CAF	CLDN11
COL16A1	3.84121e-66	0.708583	0.827	0.776	1.15236e-62	CAF	COL16A1
LSP1	1.51236e-65	0.552094	0.767	0.37	4.53709e-62	CAF	LSP1
APOE	2.85135e-65	1.12557	0.66	0.411	8.55404e-62	CAF	APOE
LAYN	4.68306e-65	0.27071	0.905	0.888	1.40492e-61	CAF	LAYN
CCL4	8.81631e-65	0.346588	0.437	0.206	2.64489e-61	CAF	CCL4
SRPRB	1.93758e-64	0.442353	0.846	0.715	5.81274e-61	CAF	SRPRB
TSLP	4.74495e-64	0.296551	0.728	0.44	1.42349e-60	CAF	TSLP
NFKBIA	6.76464e-64	0.878274	0.992	0.988	2.02939e-60	CAF	NFKBIA
P4HA1	1.21973e-63	0.460604	0.976	0.959	3.6592e-60	CAF	P4HA1
EIF4EBP1	5.17441e-63	0.307149	0.799	0.521	1.55232e-59	CAF	EIF4EBP1
ALDH2	5.46817e-63	0.331495	0.951	0.973	1.64045e-59	CAF	ALDH2
NR1H4	1.72677e-62	0.383701	0.34	0.713	5.1803e-59	CAF	NR1H4
NFKBIZ	4.26602e-62	0.596978	0.989	0.992	1.27981e-58	CAF	NFKBIZ
OGN	4.9494e-62	0.599965	0.833	0.834	1.48482e-58	CAF	OGN
ITGBL1	1.87574e-61	1.63178	0.663	0.408	5.62721e-58	CAF	ITGBL1
CLEC11A	1.81509e-60	0.996559	0.79	0.535	5.44527e-57	CAF	CLEC11A
RGS3	3.01218e-59	0.393127	0.49	0.328	9.03655e-56	CAF	RGS3
SPP1	3.72044e-59	0.952876	0.162	0.369	1.11613e-55	CAF	SPP1
TNFAIP2	7.95848e-59	0.52135	0.979	0.977	2.38754e-55	CAF	TNFAIP2
EPB41L4A-AS1	3.24255e-58	0.38231	0.969	0.947	9.72764e-55	CAF	EPB41L4A-AS1
DOK5	4.30479e-58	0.402587	0.577	0.25	1.29144e-54	CAF	DOK5
CTSB	3.17871e-57	0.959059	0.996	0.986	9.53612e-54	CAF	CTSB
CTHRC1	6.15677e-57	1.77904	0.644	0.26	1.84703e-53	CAF	CTHRC1
ACP5	1.30897e-56	0.435397	0.821	0.753	3.9269e-53	CAF	ACP5
NPC2	7.00014e-56	1.20862	0.927	0.977	2.10004e-52	CAF	NPC2
SHISA3	1.64464e-55	0.290997	0.33	0.329	4.93392e-52	CAF	SHISA3
AHR	2.73456e-54	0.254081	0.89	0.942	8.20368e-51	CAF	AHR
PLD3	1.18623e-53	0.708683	0.993	0.988	3.5587e-50	CAF	PLD3
SRM	1.28112e-53	0.485787	0.746	0.416	3.84337e-50	CAF	SRM
SPOCK1	1.85889e-53	0.282748	0.827	0.88	5.57667e-50	CAF	SPOCK1
RBP1	2.29504e-53	1.28528	0.749	0.582	6.88513e-50	CAF	RBP1
ISOC2	2.6723e-53	0.348518	0.761	0.411	8.01689e-50	CAF	ISOC2
SCPEP1	3.87049e-53	0.494518	0.985	0.847	1.16115e-49	CAF	SCPEP1
PTTG1IP	3.88956e-53	0.434179	0.993	0.991	1.16687e-49	CAF	PTTG1IP
COL1A2	2.60264e-51	0.874932	0.896	0.832	7.80793e-48	CAF	COL1A2
CXCR4	9.02835e-51	0.252079	0.554	0.285	2.7085e-47	CAF	CXCR4
LPAR6	3.05621e-49	0.751597	0.652	0.423	9.16864e-46	CAF	LPAR6
CST3	5.98658e-49	0.620524	0.971	0.94	1.79597e-45	CAF	CST3
IFI44L	9.84351e-49	0.531587	0.383	0.155	2.95305e-45	CAF	IFI44L
PAPSS2	3.10009e-48	0.388341	0.99	0.986	9.30028e-45	CAF	PAPSS2
CFI	2.85053e-47	0.589784	0.844	0.743	8.55158e-44	CAF	CFI
PLSCR1	3.45519e-47	0.531636	0.968	0.982	1.03656e-43	CAF	PLSCR1
CYBA	8.92252e-47	0.813621	0.949	0.946	2.67676e-43	CAF	CYBA
SPCS3	1.27327e-46	0.398919	0.985	0.971	3.8198e-43	CAF	SPCS3
COLEC11	6.3862e-46	0.556249	0.834	0.563	1.91586e-42	CAF	COLEC11
CDC42EP3	9.44783e-46	0.547199	0.94	0.983	2.83435e-42	CAF	CDC42EP3
LAMC3	1.41386e-45	0.34604	0.399	0.857	4.24157e-42	CAF	LAMC3
HEXB	2.71432e-45	0.590413	0.98	0.972	8.14295e-42	CAF	HEXB
NFIA	4.19497e-44	0.671268	0.979	0.813	1.25849e-40	CAF	NFIA
DST	4.54306e-44	0.297013	0.992	0.987	1.36292e-40	CAF	DST
COL14A1	7.51328e-44	0.604789	0.92	0.917	2.25398e-40	CAF	COL14A1
MEG3	1.26003e-42	0.939407	0.625	0.222	3.7801e-39	CAF	MEG3
SERPINF1	2.35021e-41	1.29229	0.808	0.759	7.05064e-38	CAF	SERPINF1
TIMP1	1.63411e-40	0.753304	0.937	0.898	4.90234e-37	CAF	TIMP1
ATP6V1F	1.9141e-40	0.478771	0.938	0.607	5.74229e-37	CAF	ATP6V1F
CXCL16	2.147e-40	0.279587	0.662	0.471	6.441e-37	CAF	CXCL16
MXRA8	2.62739e-40	0.63396	0.996	0.996	7.88218e-37	CAF	MXRA8
ARL4C	3.28207e-40	0.633663	0.5	0.129	9.84622e-37	CAF	ARL4C
EMP3	8.67503e-39	0.745096	0.96	0.946	2.60251e-35	CAF	EMP3
BLVRB	3.62469e-38	0.437249	0.971	0.881	1.08741e-34	CAF	BLVRB
FHL2	3.13382e-37	0.997311	0.894	0.96	9.40146e-34	CAF	FHL2
CCL3	4.18087e-37	0.364316	0.37	0.661	1.25426e-33	CAF	CCL3
RCN3	9.23726e-37	0.904682	0.723	0.443	2.77118e-33	CAF	RCN3
UCHL1	2.15125e-36	0.347655	0.779	0.973	6.45374e-33	CAF	UCHL1
HTRA3	2.18442e-36	0.824069	0.336	0.417	6.55326e-33	CAF	HTRA3
TSPAN4	7.91247e-36	0.88868	0.968	0.944	2.37374e-32	CAF	TSPAN4
CCDC80	9.91097e-36	1.64133	0.667	0.659	2.97329e-32	CAF	CCDC80
HSPH1	1.39452e-35	0.533314	0.989	0.991	4.18355e-32	CAF	HSPH1
HLA-DPA1	1.79087e-35	1.358	0.781	0.647	5.37261e-32	CAF	HLA-DPA1
IL1R1	2.2159e-35	0.859325	0.838	0.899	6.6477e-32	CAF	IL1R1
NGFR	1.51396e-34	0.459081	0.546	0.852	4.54189e-31	CAF	NGFR
FCGRT	1.55868e-34	0.666598	0.98	0.965	4.67605e-31	CAF	FCGRT
MARCKS	5.25222e-34	0.820265	0.727	0.619	1.57566e-30	CAF	MARCKS
SPATS2L	1.39974e-33	0.853525	0.77	0.63	4.19922e-30	CAF	SPATS2L
METTL7A	2.38986e-33	0.453271	0.761	0.818	7.16958e-30	CAF	METTL7A
RPL18A	3.36887e-33	0.341556	0.99	0.992	1.01066e-29	CAF	RPL18A
LGALS3BP	1.49305e-32	0.69	0.993	0.988	4.47915e-29	CAF	LGALS3BP
NREP	4.39115e-32	0.293558	0.966	0.916	1.31734e-28	CAF	NREP
IER3	4.64811e-32	0.281193	0.957	0.873	1.39443e-28	CAF	IER3
MDK	8.43845e-32	0.745493	0.876	0.773	2.53153e-28	CAF	MDK
IFI6	1.05223e-30	0.981319	0.697	0.478	3.15668e-27	CAF	IFI6
ASPN	7.30877e-30	0.72366	0.731	0.477	2.19263e-26	CAF	ASPN
SOX4	1.29779e-29	0.6378	0.787	0.601	3.89338e-26	CAF	SOX4
FTH1	1.52639e-29	0.520763	0.992	0.999	4.57916e-26	CAF	FTH1
GNG11	1.8017e-29	0.710161	0.874	0.65	5.4051e-26	CAF	GNG11
BNIP3L	2.01196e-29	0.435185	0.994	0.974	6.03589e-26	CAF	BNIP3L
MSC	3.2782e-29	0.319502	0.969	0.846	9.83461e-26	CAF	MSC
NNMT	4.3411e-29	0.886308	0.876	0.94	1.30233e-25	CAF	NNMT
GYPC	7.59389e-29	0.646606	0.986	0.985	2.27817e-25	CAF	GYPC
VCAN	2.63324e-28	1.45067	0.644	0.548	7.89973e-25	CAF	VCAN
TNFSF13B	2.7748e-28	0.802828	0.401	0.711	8.32439e-25	CAF	TNFSF13B
TFPI	3.17414e-28	0.49269	0.954	0.855	9.52242e-25	CAF	TFPI
VCAM1	4.52546e-28	0.691402	0.419	0.778	1.35764e-24	CAF	VCAM1
IGFBP6	6.18844e-28	0.327906	0.806	0.983	1.85653e-24	CAF	IGFBP6
IMPDH2	6.50775e-28	0.301389	0.989	0.98	1.95233e-24	CAF	IMPDH2
S100A10	4.12833e-27	1.16877	0.655	0.403	1.2385e-23	CAF	S100A10
BRI3	6.17929e-27	0.600232	0.94	0.806	1.85379e-23	CAF	BRI3
IL13RA1	1.9856e-26	0.255984	0.992	0.98	5.9568e-23	CAF	IL13RA1
NEK6	5.38836e-26	0.343589	0.808	0.938	1.61651e-22	CAF	NEK6
TYMP	2.05362e-25	0.697398	0.623	0.476	6.16085e-22	CAF	TYMP
GRN	2.07802e-25	0.448817	0.991	0.985	6.23406e-22	CAF	GRN
IGFBP7	3.08704e-25	0.322526	0.982	0.923	9.26111e-22	CAF	IGFBP7
ID2	7.52412e-25	0.467519	0.704	0.53	2.25724e-21	CAF	ID2
CFH	4.19669e-24	1.12986	0.693	0.859	1.25901e-20	CAF	CFH
SNHG7	4.26983e-24	0.343092	0.996	0.994	1.28095e-20	CAF	SNHG7
BASP1	4.5729e-24	0.850632	0.69	0.838	1.37187e-20	CAF	BASP1
VAMP5	8.35212e-24	0.575342	0.822	0.74	2.50564e-20	CAF	VAMP5
CH25H	1.05675e-23	0.330529	0.953	0.981	3.17026e-20	CAF	CH25H
BGN	1.14593e-23	0.459139	0.928	0.905	3.43779e-20	CAF	BGN
MMP11	1.18621e-23	0.492892	0.566	0.9	3.55862e-20	CAF	MMP11
S100A11	1.39261e-23	0.439908	0.882	0.837	4.17783e-20	CAF	S100A11
NR2F1	1.84686e-23	1.54454	0.623	0.474	5.54057e-20	CAF	NR2F1
ANXA1	5.45946e-23	0.414674	0.949	0.836	1.63784e-19	CAF	ANXA1
GGT5	1.4614e-22	1.03278	0.844	0.989	4.3842e-19	CAF	GGT5
CYP1B1	1.59082e-22	0.814577	0.406	0.579	4.77245e-19	CAF	CYP1B1
PDGFRA	2.36581e-22	1.52156	0.548	0.089	7.09744e-19	CAF	PDGFRA
DUSP6	2.49755e-22	0.501084	0.464	0.151	7.49266e-19	CAF	DUSP6
IGFBP2	2.73361e-22	0.449118	0.565	0.857	8.20083e-19	CAF	IGFBP2
PXDN	1.57057e-21	0.265016	0.836	0.864	4.71172e-18	CAF	PXDN
DCBLD2	1.72911e-21	0.321593	0.982	0.968	5.18734e-18	CAF	DCBLD2
RPL27A	2.83163e-21	0.284741	0.984	0.979	8.49489e-18	CAF	RPL27A
SOX6	3.14014e-21	0.333515	0.605	0.466	9.42041e-18	CAF	SOX6
RRBP1	3.65317e-21	0.440986	0.93	0.985	1.09595e-17	CAF	RRBP1
NUPR1	4.08798e-21	0.727144	0.921	0.783	1.22639e-17	CAF	NUPR1
HCST	4.93741e-21	0.342427	0.381	0.316	1.48122e-17	CAF	HCST
DSE	6.09084e-21	0.364292	0.991	0.986	1.82725e-17	CAF	DSE
RPL36A	8.45434e-21	0.402473	0.853	0.762	2.5363e-17	CAF	RPL36A
POSTN	1.80761e-20	1.31177	0.757	0.906	5.42282e-17	CAF	POSTN
RHOBTB3	2.27537e-20	0.348655	0.99	0.952	6.82612e-17	CAF	RHOBTB3
AIF1	3.38487e-20	0.680444	0.42	0.465	1.01546e-16	CAF	AIF1
PPIB	6.56662e-20	0.545517	0.977	0.986	1.96999e-16	CAF	PPIB
PSAP	2.2753e-19	0.604041	0.966	0.987	6.8259e-16	CAF	PSAP
RPL35A	3.27832e-19	0.331723	0.978	0.99	9.83497e-16	CAF	RPL35A
P4HB	6.41578e-19	0.665935	0.999	0.989	1.92473e-15	CAF	P4HB
SLIT2	9.93296e-19	0.756367	0.523	0.236	2.97989e-15	CAF	SLIT2
COL6A2	1.91529e-18	0.617681	0.959	0.927	5.74586e-15	CAF	COL6A2
HLA-DRB5	2.88409e-18	0.821572	0.736	0.622	8.65227e-15	CAF	HLA-DRB5
MANF	5.48374e-18	0.295193	0.984	0.988	1.64512e-14	CAF	MANF
PCOLCE	1.00788e-17	0.869974	0.791	0.874	3.02365e-14	CAF	PCOLCE
PDE1A	1.28559e-17	0.252038	0.863	0.963	3.85677e-14	CAF	PDE1A
CYBRD1	2.49782e-16	1.01237	0.9	0.976	7.49347e-13	CAF	CYBRD1
HSPG2	4.7167e-16	0.643332	0.751	0.686	1.41501e-12	CAF	HSPG2
ANTXR1	5.47036e-16	0.586697	0.991	0.991	1.64111e-12	CAF	ANTXR1
CCL21	1.13485e-15	2.59627	0.337	0.09	3.40454e-12	CAF	CCL21
G0S2	1.74905e-15	1.4016	0.62	0.59	5.24714e-12	CAF	G0S2
GSTO1	1.81224e-15	0.39621	0.987	0.832	5.43673e-12	CAF	GSTO1
LOXL1	3.4877e-15	0.676181	0.432	0.74	1.04631e-11	CAF	LOXL1
MASP1	5.75147e-15	0.316814	0.679	0.821	1.72544e-11	CAF	MASP1
XIST	1.46079e-14	0.433627	0.235	0.404	4.38236e-11	CAF	XIST
SMIM14	1.94325e-14	0.353747	0.821	0.779	5.82975e-11	CAF	SMIM14
PTPRS	3.15875e-14	0.907077	0.836	0.849	9.47626e-11	CAF	PTPRS
DUSP1	5.43399e-14	0.645101	0.989	0.977	1.6302e-10	CAF	DUSP1
SERPING1	9.22354e-14	0.62105	0.984	0.971	2.76706e-10	CAF	SERPING1
CCL26	1.28732e-13	0.289731	0.383	0.513	3.86196e-10	CAF	CCL26
CXCL12	1.38269e-13	2.24166	0.569	0.516	4.14806e-10	CAF	CXCL12
CHPF	2.62266e-13	0.56389	0.847	0.979	7.86797e-10	CAF	CHPF
ALDH1A1	2.84841e-13	0.595386	0.693	0.682	8.54522e-10	CAF	ALDH1A1
CTTN	2.89544e-13	0.289085	0.739	0.564	8.68633e-10	CAF	CTTN
FSTL3	4.27532e-13	0.310755	0.56	0.793	1.2826e-09	CAF	FSTL3
SPRY1	4.32755e-13	0.621565	0.678	0.466	1.29827e-09	CAF	SPRY1
CD81	4.78323e-13	0.607912	0.79	0.722	1.43497e-09	CAF	CD81
LXN	1.38789e-12	1.0042	0.352	0.127	4.16368e-09	CAF	LXN
PRCP	1.62721e-12	0.311856	0.987	0.983	4.88162e-09	CAF	PRCP
S100A6	1.89506e-12	0.270514	0.887	0.688	5.68518e-09	CAF	S100A6
SQSTM1	1.9978e-12	0.534939	0.991	0.996	5.99341e-09	CAF	SQSTM1
CTSD	2.0691e-12	0.767063	0.956	0.983	6.2073e-09	CAF	CTSD
LIPA	5.13827e-12	0.386739	0.741	0.635	1.54148e-08	CAF	LIPA
THBS1	5.8729e-12	0.556997	0.942	0.992	1.76187e-08	CAF	THBS1
PRELP	6.07424e-12	1.10016	0.673	0.759	1.82227e-08	CAF	PRELP
NDN	6.75448e-12	0.348124	0.933	0.876	2.02634e-08	CAF	NDN
CTSZ	7.33625e-12	0.393429	0.795	0.822	2.20088e-08	CAF	CTSZ
PDIA4	1.02042e-11	0.391788	0.915	0.918	3.06126e-08	CAF	PDIA4
LY96	1.47545e-11	0.717224	0.602	0.328	4.42634e-08	CAF	LY96
HGF	1.8568e-11	0.368785	0.578	0.845	5.5704e-08	CAF	HGF
MDFI	2.46519e-11	0.329509	0.388	0.183	7.39556e-08	CAF	MDFI
COL5A1	2.87672e-11	0.967418	0.664	0.767	8.63017e-08	CAF	COL5A1
RPS11	3.01599e-11	0.35701	0.928	0.949	9.04798e-08	CAF	RPS11
IFI27	4.40828e-11	0.622264	0.532	0.531	1.32249e-07	CAF	IFI27
OLFML3	5.01513e-11	1.29151	0.666	0.799	1.50454e-07	CAF	OLFML3
FN1	7.12448e-11	0.597867	0.781	0.719	2.13734e-07	CAF	FN1
CKAP4	7.67799e-11	0.347858	0.959	0.963	2.3034e-07	CAF	CKAP4
FSCN1	7.92048e-11	0.35274	0.622	0.492	2.37614e-07	CAF	FSCN1
HSP90B1	9.19169e-11	0.380382	0.982	0.994	2.75751e-07	CAF	HSP90B1
SDC4	1.80281e-10	0.353897	0.637	0.78	5.40842e-07	CAF	SDC4
TYROBP	2.85504e-10	1.48605	0.562	0.241	8.56511e-07	CAF	TYROBP
KCTD12	6.09802e-10	0.551635	0.324	0.107	1.82941e-06	CAF	KCTD12
C1QC	7.66172e-10	0.675131	0.641	0.639	2.29852e-06	CAF	C1QC
ADAMTS2	9.44076e-10	0.90127	0.816	0.973	2.83223e-06	CAF	ADAMTS2
RPS20	1.22034e-09	0.483167	0.875	0.94	3.66101e-06	CAF	RPS20
COL6A1	1.91313e-09	0.554102	0.956	0.981	5.73938e-06	CAF	COL6A1
PDIA3	2.1318e-09	0.327197	0.997	0.994	6.39541e-06	CAF	PDIA3
RPL29	2.34427e-09	0.297498	0.966	0.98	7.03282e-06	CAF	RPL29
TSPO	3.7321e-09	0.280478	0.87	0.848	1.11963e-05	CAF	TSPO
CXCL9	5.95028e-09	0.308574	0.416	0.34	1.78508e-05	CAF	CXCL9
PLAU	8.34539e-09	0.420063	0.743	0.914	2.50362e-05	CAF	PLAU
STMN2	9.32727e-09	0.685205	0.397	0.267	2.79818e-05	CAF	STMN2
VIM	1.55573e-08	0.27597	0.978	0.986	4.6672e-05	CAF	VIM
RIN2	1.66242e-08	0.703911	0.352	0.302	4.98726e-05	CAF	RIN2
PBX1	2.31766e-08	0.38552	0.755	0.724	6.95299e-05	CAF	PBX1
IER2	2.52908e-08	0.580463	0.979	0.844	7.58723e-05	CAF	IER2
NTM	2.8355e-08	0.512548	0.409	0.373	8.50649e-05	CAF	NTM
CREG1	3.32587e-08	0.466943	0.922	0.975	9.9776e-05	CAF	CREG1
HHIP	3.5239e-08	0.545252	0.558	0.302	0.000105717	CAF	HHIP
VWA1	3.53631e-08	0.319287	0.844	0.89	0.000106089	CAF	VWA1
SLC40A1	5.59589e-08	0.393344	0.602	0.814	0.000167877	CAF	SLC40A1
ADAMTS12	6.12451e-08	0.279156	0.629	0.964	0.000183735	CAF	ADAMTS12
RCN1	7.571e-08	0.258662	0.995	0.98	0.00022713	CAF	RCN1
IGSF6	1.27219e-07	0.275795	0.375	0.233	0.000381657	CAF	IGSF6
RPL5	1.28332e-07	0.307769	0.94	0.969	0.000384997	CAF	RPL5
RGCC	2.0088e-07	0.381733	0.702	0.941	0.000602641	CAF	RGCC
MTRNR2L8	2.20444e-07	1.41092	0.375	0.498	0.000661331	CAF	MTRNR2L8
HES1	2.54262e-07	0.691516	0.598	0.63	0.000762786	CAF	HES1
RPSA	2.73039e-07	0.442358	0.953	0.93	0.000819118	CAF	RPSA
RPL7	2.86015e-07	0.317352	0.966	0.972	0.000858046	CAF	RPL7
FTL	5.12729e-07	0.34416	0.999	0.984	0.00153819	CAF	FTL
RNASE1	7.29392e-07	0.454034	0.292	0.103	0.00218818	CAF	RNASE1
ENC1	7.34093e-07	0.527649	0.821	0.98	0.00220228	CAF	ENC1
CD14	7.71891e-07	0.399008	0.882	0.782	0.00231567	CAF	CD14
HSPA5	1.5064e-06	0.261512	0.989	0.985	0.00451919	CAF	HSPA5
MS4A6A	1.90085e-06	0.45373	0.324	0.149	0.00570255	CAF	MS4A6A
IGFBP5	2.00825e-06	0.55349	0.91	0.712	0.00602476	CAF	IGFBP5
NEAT1	4.26617e-06	0.267729	0.922	0.945	0.0127985	CAF	NEAT1
PLAUR	4.9068e-06	0.255757	0.959	0.964	0.0147204	CAF	PLAUR
RAMP1	6.21457e-06	0.944655	0.543	0.862	0.0186437	CAF	RAMP1
SLC9A3R2	7.18734e-06	0.363065	0.653	0.734	0.021562	CAF	SLC9A3R2
UNC5B	9.47354e-06	0.344667	0.593	0.891	0.0284206	CAF	UNC5B
CCL2	1.12739e-05	1.10876	0.639	0.829	0.0338216	CAF	CCL2
PTGDS	1.33795e-05	2.38871	0.409	0.115	0.0401386	CAF	PTGDS
FSTL1	1.34604e-05	0.667111	0.75	0.971	0.0403813	CAF	FSTL1
TGFBR2	1.78969e-05	0.588365	0.982	0.986	0.0536907	CAF	TGFBR2
HLA-DRB1	1.91133e-05	1.99308	0.437	0.215	0.05734	CAF	HLA-DRB1
GAS6	1.97852e-05	0.780781	0.991	0.976	0.0593555	CAF	GAS6
EGFL7	2.61133e-05	0.279316	0.58	0.713	0.0783398	CAF	EGFL7
MGP	2.75627e-05	0.54103	0.809	0.844	0.0826881	CAF	MGP
GPC3	3.57146e-05	0.700767	0.435	0.189	0.107144	CAF	GPC3
TNC	3.79647e-05	0.441481	0.831	0.938	0.113894	CAF	TNC
PCDH9	3.81577e-05	0.654729	0.588	0.731	0.114473	CAF	PCDH9
LTBP2	4.42714e-05	1.11954	0.648	0.825	0.132814	CAF	LTBP2
MTRNR2L12	7.08528e-05	1.43844	0.45	0.596	0.212558	CAF	MTRNR2L12
STAT1	8.89796e-05	0.655404	0.972	0.955	0.266939	CAF	STAT1
SSR3	9.13124e-05	0.359047	0.918	0.982	0.273937	CAF	SSR3
PRDX4	0.000192256	0.377325	0.931	0.932	0.576769	CAF	PRDX4
C1QB	0.00023314	1.13818	0.303	0.105	0.69942	CAF	C1QB
MMP23B	0.000285146	0.976928	0.576	0.611	0.855437	CAF	MMP23B
IRF1	0.000315948	0.356101	0.895	0.979	0.947844	CAF	IRF1
LMCD1	0.000416486	0.605026	0.973	0.972	1	CAF	LMCD1
FBN1	0.000456507	0.525227	0.654	0.957	1	CAF	FBN1
PCSK1N	0.000547495	1.12195	0.328	0.087	1	CAF	PCSK1N
ASPH	0.000954618	0.305496	0.896	0.968	1	CAF	ASPH
DEPTOR	0.00161246	0.292915	0.564	0.362	1	CAF	DEPTOR
SFRP1	0.00168038	0.418683	0.511	0.615	1	CAF	SFRP1
DPYSL2	0.00209204	0.433104	0.572	0.797	1	CAF	DPYSL2
COL15A1	0.00250633	0.468174	0.833	0.961	1	CAF	COL15A1
PKM	0.00283093	0.303995	0.995	0.996	1	CAF	PKM
PFN2	0.00323129	0.316394	0.762	0.696	1	CAF	PFN2
INHBA	0.00715017	1.29822	0.824	0.917	1	CAF	INHBA
COL5A2	0.008322	0.507977	0.839	0.989	1	CAF	COL5A2
GPR4	0	1.32827	0.984	0.955	0	NAF	GPR4
NTRK3	0	0.664143	0.956	0.472	0	NAF	NTRK3
DUSP26	0	0.371253	0.962	0.5	0	NAF	DUSP26
KCNA5	1.05972e-305	0.867709	0.967	0.815	3.17917e-302	NAF	KCNA5
NRIP2	2.41204e-301	0.886958	0.971	0.515	7.23613e-298	NAF	NRIP2
SLC38A11	2.75734e-301	0.871229	0.959	0.414	8.27202e-298	NAF	SLC38A11
GPRC5C	1.41455e-298	1.47117	0.981	0.619	4.24364e-295	NAF	GPRC5C
LAMA3	2.44501e-297	0.422018	0.981	0.916	7.33502e-294	NAF	LAMA3
TIMP4	5.51216e-291	0.253301	0.972	0.719	1.65365e-287	NAF	TIMP4
ITGA8	2.02262e-288	0.55926	0.979	0.954	6.06785e-285	NAF	ITGA8
KCNK17	5.09153e-282	0.384093	0.963	0.597	1.52746e-278	NAF	KCNK17
NOL3	5.32826e-280	0.853536	0.988	0.944	1.59848e-276	NAF	NOL3
APOLD1	2.44506e-278	0.891974	0.974	0.602	7.33518e-275	NAF	APOLD1
SERPINI1	8.33487e-277	1.12914	0.983	0.777	2.50046e-273	NAF	SERPINI1
CAP2	1.14186e-271	0.773576	0.968	0.55	3.42559e-268	NAF	CAP2
NRGN	8.3178e-267	0.81474	0.934	0.231	2.49534e-263	NAF	NRGN
WFDC1	1.82899e-260	1.08625	0.97	0.475	5.48697e-257	NAF	WFDC1
HSPB7	1.84259e-247	0.299024	0.946	0.544	5.52776e-244	NAF	HSPB7
NPNT	4.40159e-246	0.404534	0.973	0.62	1.32048e-242	NAF	NPNT
NTRK2	6.96251e-246	0.876996	0.977	0.381	2.08875e-242	NAF	NTRK2
LIMS2	4.11834e-243	0.57567	0.973	0.686	1.2355e-239	NAF	LIMS2
OLFML2A	2.29422e-242	0.996029	0.985	0.982	6.88266e-239	NAF	OLFML2A
TRPC6	9.69331e-242	0.550569	0.966	0.939	2.90799e-238	NAF	TRPC6
SYNM	1.28005e-240	0.866178	0.982	0.984	3.84015e-237	NAF	SYNM
BCAM	1.08581e-239	1.66477	0.988	0.967	3.25744e-236	NAF	BCAM
GJA4	6.83614e-235	2.03257	0.976	0.955	2.05084e-231	NAF	GJA4
GJC1	7.15255e-234	1.01151	0.985	0.953	2.14576e-230	NAF	GJC1
SLC7A2	8.26307e-227	1.03987	0.984	0.817	2.47892e-223	NAF	SLC7A2
TLE1	5.36462e-225	0.824376	0.971	0.978	1.60939e-221	NAF	TLE1
FOXC2	6.41124e-223	0.401462	0.95	0.799	1.92337e-219	NAF	FOXC2
SLIT3	1.09931e-222	1.0645	0.991	0.987	3.29792e-219	NAF	SLIT3
MCAM	5.02226e-217	1.74074	0.925	0.783	1.50668e-213	NAF	MCAM
EFHD1	7.58397e-215	1.17236	0.979	0.443	2.27519e-211	NAF	EFHD1
SEMA5B	1.66198e-214	0.539949	0.972	0.981	4.98594e-211	NAF	SEMA5B
MT1A	2.51631e-214	0.983008	0.946	0.447	7.54894e-211	NAF	MT1A
LGI4	1.84136e-213	0.926647	0.979	0.857	5.52409e-210	NAF	LGI4
EGFLAM	2.75056e-211	0.608949	0.981	0.966	8.25168e-208	NAF	EGFLAM
ITGA3	4.75558e-208	0.50585	0.962	0.482	1.42668e-204	NAF	ITGA3
PLN	6.22162e-208	1.76401	0.941	0.793	1.86649e-204	NAF	PLN
ADAP2	1.03534e-207	0.980834	0.989	0.963	3.10603e-204	NAF	ADAP2
ENPEP	1.15366e-206	1.14979	0.957	0.436	3.46099e-203	NAF	ENPEP
FAM162B	6.09709e-206	1.1858	0.982	0.985	1.82913e-202	NAF	FAM162B
CPM	5.25624e-202	0.91973	0.961	0.966	1.57687e-198	NAF	CPM
SYNGR2	6.32413e-202	0.768839	0.993	0.825	1.89724e-198	NAF	SYNGR2
ITGA7	1.42466e-201	1.04995	0.967	0.954	4.27397e-198	NAF	ITGA7
HEYL	1.31863e-199	1.21941	0.994	0.99	3.95588e-196	NAF	HEYL
RAB20	4.6116e-196	0.30802	0.974	0.92	1.38348e-192	NAF	RAB20
PTP4A3	6.8619e-195	1.96256	0.946	0.936	2.05857e-191	NAF	PTP4A3
ESAM	1.31934e-193	1.20509	0.965	0.755	3.95802e-190	NAF	ESAM
RASD1	3.32322e-193	1.16503	0.967	0.918	9.96967e-190	NAF	RASD1
ACAN	6.20213e-193	0.394584	0.933	0.898	1.86064e-189	NAF	ACAN
TESC	5.08333e-187	0.823373	0.935	0.894	1.525e-183	NAF	TESC
NTN4	3.35506e-185	0.624962	0.912	0.512	1.00652e-181	NAF	NTN4
RRAD	2.7763e-183	0.509639	0.866	0.44	8.32891e-180	NAF	RRAD
ODC1	1.20649e-181	0.503186	0.988	0.825	3.61946e-178	NAF	ODC1
TINAGL1	3.66789e-181	1.5664	0.877	0.477	1.10037e-177	NAF	TINAGL1
PI15	2.07551e-179	0.606169	0.867	0.692	6.22652e-176	NAF	PI15
COX4I2	2.39705e-179	1.88874	0.876	0.708	7.19114e-176	NAF	COX4I2
MRVI1	1.79144e-176	0.747395	0.973	0.67	5.37433e-173	NAF	MRVI1
NDUFA4L2	1.79953e-174	1.59123	0.904	0.507	5.39858e-171	NAF	NDUFA4L2
ADAMTS1	3.0988e-173	1.62638	0.994	0.989	9.29641e-170	NAF	ADAMTS1
RGS5	3.96967e-173	1.78837	0.95	0.469	1.1909e-169	NAF	RGS5
PLEKHO1	8.42616e-173	0.482841	0.988	0.901	2.52785e-169	NAF	PLEKHO1
CCR10	3.64111e-171	0.523283	0.975	0.814	1.09233e-167	NAF	CCR10
P2RY14	6.06105e-169	0.25554	0.97	0.949	1.81832e-165	NAF	P2RY14
ELL2	5.96964e-165	0.377668	0.99	0.989	1.79089e-161	NAF	ELL2
LINGO1	1.56545e-164	0.365847	0.894	0.856	4.69634e-161	NAF	LINGO1
MT1M	1.08297e-163	0.806543	0.957	0.547	3.24892e-160	NAF	MT1M
S1PR3	2.37059e-159	0.726275	0.989	0.858	7.11177e-156	NAF	S1PR3
RCAN2	2.64152e-159	1.20037	0.994	0.991	7.92457e-156	NAF	RCAN2
HSPB8	1.22781e-158	0.648055	0.986	0.981	3.68343e-155	NAF	HSPB8
FILIP1	2.92615e-158	1.16904	0.906	0.547	8.77845e-155	NAF	FILIP1
RASL11A	7.31467e-157	0.457055	0.992	0.989	2.1944e-153	NAF	RASL11A
MYOZ1	2.70953e-155	0.340773	0.843	0.657	8.12859e-152	NAF	MYOZ1
CSPG4	3.38471e-154	0.982017	0.832	0.636	1.01541e-150	NAF	CSPG4
IL6	1.00019e-152	0.269437	0.945	0.789	3.00056e-149	NAF	IL6
CKS2	3.35382e-151	0.432326	0.988	0.99	1.00614e-147	NAF	CKS2
EFNA1	2.1437e-150	0.297985	0.83	0.623	6.43111e-147	NAF	EFNA1
RNF152	5.3363e-150	0.638123	0.913	0.498	1.60089e-146	NAF	RNF152
FOXC1	1.26664e-149	0.386234	0.865	0.633	3.79991e-146	NAF	FOXC1
PDK4	2.76047e-147	1.21531	0.986	0.892	8.2814e-144	NAF	PDK4
ADAMTS4	2.68382e-139	1.78325	0.952	0.957	8.05146e-136	NAF	ADAMTS4
SGCA	2.8085e-137	0.673305	0.986	0.933	8.4255e-134	NAF	SGCA
NEURL1B	1.41067e-136	0.484983	0.97	0.599	4.232e-133	NAF	NEURL1B
NRARP	2.29486e-136	0.575332	0.84	0.698	6.88458e-133	NAF	NRARP
FOXF1	2.44875e-136	0.332249	0.992	0.992	7.34625e-133	NAF	FOXF1
RASSF4	1.08834e-135	0.428923	0.985	0.985	3.26501e-132	NAF	RASSF4
PDGFA	1.67469e-134	0.817928	0.927	0.756	5.02406e-131	NAF	PDGFA
TSPAN12	1.4811e-133	0.370111	0.965	0.809	4.44331e-130	NAF	TSPAN12
FOXS1	6.88477e-131	0.813564	0.872	0.42	2.06543e-127	NAF	FOXS1
CCDC3	1.44028e-130	0.794567	0.991	0.63	4.32083e-127	NAF	CCDC3
ID4	8.29646e-130	1.14912	0.972	0.877	2.48894e-126	NAF	ID4
CSRP2	2.76411e-129	1.68969	0.942	0.935	8.29232e-126	NAF	CSRP2
THBS4	1.80459e-124	0.268843	0.731	0.912	5.41376e-121	NAF	THBS4
CAMK1	1.30482e-122	0.635701	0.955	0.976	3.91446e-119	NAF	CAMK1
PTGIR	2.194e-120	0.654812	0.967	0.469	6.58201e-117	NAF	PTGIR
NR4A2	4.27895e-118	0.937048	0.987	0.989	1.28368e-114	NAF	NR4A2
ZNF331	8.57321e-118	0.733655	0.977	0.759	2.57196e-114	NAF	ZNF331
PHLDB2	1.49451e-115	0.263452	0.986	0.961	4.48352e-112	NAF	PHLDB2
CCL8	5.56433e-115	0.424564	0.939	0.736	1.6693e-111	NAF	CCL8
CPE	1.42888e-114	1.1857	0.891	0.435	4.28665e-111	NAF	CPE
LGMN	6.542e-114	0.262293	0.987	0.988	1.9626e-110	NAF	LGMN
IMPA2	2.68752e-113	0.360297	0.946	0.86	8.06257e-110	NAF	IMPA2
HTATIP2	5.64725e-113	0.263399	0.982	0.807	1.69418e-109	NAF	HTATIP2
ANGPT2	9.85364e-112	1.23712	0.835	0.674	2.95609e-108	NAF	ANGPT2
ADAMTS9	5.39933e-110	1.26428	0.969	0.964	1.6198e-106	NAF	ADAMTS9
C1QTNF1	9.72928e-110	0.645775	0.991	0.894	2.91878e-106	NAF	C1QTNF1
ARHGEF17	1.31974e-107	0.586511	0.99	0.989	3.95922e-104	NAF	ARHGEF17
EPAS1	4.69259e-107	1.09073	0.99	0.977	1.40778e-103	NAF	EPAS1
CAV1	2.69365e-106	1.09584	0.902	0.852	8.08095e-103	NAF	CAV1
TBX2	4.748e-105	1.01303	0.854	0.584	1.4244e-101	NAF	TBX2
NES	3.44895e-104	0.328446	0.97	0.75	1.03468e-100	NAF	NES
SMOC2	2.14949e-103	0.913913	0.82	0.42	6.44846e-100	NAF	SMOC2
HIST1H1C	4.45908e-103	0.42743	0.967	0.964	1.33773e-99	NAF	HIST1H1C
HMGB2	5.74996e-99	0.378674	0.976	0.78	1.72499e-95	NAF	HMGB2
TKT	5.91648e-97	0.288163	0.992	0.991	1.77494e-93	NAF	TKT
MAP3K7CL	1.52696e-95	1.34689	0.772	0.368	4.58087e-92	NAF	MAP3K7CL
CD9	5.2329e-95	1.16972	0.873	0.584	1.56987e-91	NAF	CD9
CD248	8.40596e-93	0.373326	0.988	0.991	2.52179e-89	NAF	CD248
VASN	8.21551e-92	0.483719	0.985	0.966	2.46465e-88	NAF	VASN
NFASC	1.13067e-91	0.627057	0.934	0.843	3.392e-88	NAF	NFASC
SPARCL1	1.38714e-91	1.36321	0.89	0.929	4.16143e-88	NAF	SPARCL1
KCNMB1	1.24703e-90	0.722923	0.954	0.742	3.74108e-87	NAF	KCNMB1
NOTCH3	4.31593e-90	1.02084	0.867	0.71	1.29478e-86	NAF	NOTCH3
ATP1B3	7.90196e-90	1.06156	0.975	0.937	2.37059e-86	NAF	ATP1B3
ANO1	4.16296e-88	0.370095	0.773	0.525	1.24889e-84	NAF	ANO1
CSRNP1	7.97791e-88	0.8958	0.993	0.954	2.39337e-84	NAF	CSRNP1
RGS16	1.40219e-87	0.512952	0.983	0.678	4.20658e-84	NAF	RGS16
MAP1B	7.91036e-86	0.813448	0.897	0.637	2.37311e-82	NAF	MAP1B
AOC3	9.75087e-84	0.656253	0.986	0.985	2.92526e-80	NAF	AOC3
MAFF	1.2992e-83	0.591191	0.992	0.988	3.8976e-80	NAF	MAFF
CREM	3.82029e-82	0.971481	0.986	0.981	1.14609e-78	NAF	CREM
FKBP4	9.54531e-82	0.528089	0.987	0.911	2.86359e-78	NAF	FKBP4
C1QTNF2	1.347e-81	0.492492	0.959	0.95	4.04101e-78	NAF	C1QTNF2
CRIM1	6.47568e-81	0.313401	0.969	0.5	1.9427e-77	NAF	CRIM1
PON2	1.11325e-80	0.362881	0.952	0.835	3.33976e-77	NAF	PON2
SSTR2	4.0858e-80	0.700176	0.868	0.731	1.22574e-76	NAF	SSTR2
FRZB	1.41435e-79	0.983689	0.937	0.928	4.24306e-76	NAF	FRZB
CRYAB	5.56855e-79	1.40552	0.902	0.657	1.67057e-75	NAF	CRYAB
PPP1R14A	1.31899e-78	0.933443	0.875	0.675	3.95696e-75	NAF	PPP1R14A
MFGE8	9.15883e-78	0.782274	0.905	0.936	2.74765e-74	NAF	MFGE8
CCDC102B	1.67312e-77	0.54783	0.948	0.476	5.01937e-74	NAF	CCDC102B
ARPC1A	2.23411e-77	0.802012	0.971	0.722	6.70234e-74	NAF	ARPC1A
KCNJ8	1.97679e-76	0.660079	0.979	0.943	5.93036e-73	NAF	KCNJ8
ETS2	2.68664e-75	0.284594	0.985	0.895	8.05992e-72	NAF	ETS2
ANGPTL4	3.49786e-75	0.325515	0.944	0.927	1.04936e-71	NAF	ANGPTL4
ETS1	2.24794e-74	0.403516	0.984	0.972	6.74383e-71	NAF	ETS1
EPS8	2.89319e-74	0.779192	0.99	0.917	8.67956e-71	NAF	EPS8
TTYH1	2.94681e-74	0.331373	0.312	0.617	8.84042e-71	NAF	TTYH1
MEF2C	6.03266e-74	0.922002	0.805	0.554	1.8098e-70	NAF	MEF2C
TNS1	6.45024e-74	0.579997	0.988	0.893	1.93507e-70	NAF	TNS1
CYSTM1	8.34004e-73	0.824702	0.986	0.953	2.50201e-69	NAF	CYSTM1
CYC1	4.54493e-72	0.685929	0.967	0.872	1.36348e-68	NAF	CYC1
NET1	2.08646e-70	1.18076	0.9	0.961	6.25937e-67	NAF	NET1
PLXDC1	1.94946e-68	0.737038	0.973	0.896	5.84839e-65	NAF	PLXDC1
CKB	3.25365e-68	0.481322	0.978	0.913	9.76096e-65	NAF	CKB
COBLL1	7.06484e-68	0.521779	0.991	0.989	2.11945e-64	NAF	COBLL1
TPM2	2.58904e-66	0.654973	0.936	0.9	7.76713e-63	NAF	TPM2
FABP4	3.88569e-65	1.7875	0.665	0.504	1.16571e-61	NAF	FABP4
EHD2	3.45308e-64	0.761441	0.992	0.996	1.03592e-60	NAF	EHD2
HES4	1.02732e-63	1.07086	0.926	0.877	3.08195e-60	NAF	HES4
HIGD1B	4.47019e-63	1.39743	0.734	0.319	1.34106e-59	NAF	HIGD1B
PTGR1	1.52367e-62	0.361775	0.845	0.602	4.57101e-59	NAF	PTGR1
RASL12	1.09251e-61	0.806085	0.916	0.948	3.27752e-58	NAF	RASL12
KCNE4	7.89288e-61	0.370746	0.97	0.812	2.36786e-57	NAF	KCNE4
JAG1	1.45447e-60	0.736216	0.992	0.989	4.3634e-57	NAF	JAG1
PDGFRB	8.09035e-60	0.793361	0.958	0.893	2.4271e-56	NAF	PDGFRB
RAB13	4.0479e-59	0.479257	0.994	0.979	1.21437e-55	NAF	RAB13
ADIRF	4.56082e-59	1.66668	0.736	0.434	1.36825e-55	NAF	ADIRF
SLC2A3	4.6718e-59	0.512983	0.992	0.992	1.40154e-55	NAF	SLC2A3
TUBA1C	3.7462e-58	0.504461	0.99	0.885	1.12386e-54	NAF	TUBA1C
PGAP1	4.01957e-58	0.260805	0.843	0.524	1.20587e-54	NAF	PGAP1
COL9A1	1.55625e-56	0.357908	0.758	0.62	4.66874e-53	NAF	COL9A1
MYLK	3.76368e-56	0.872879	0.829	0.776	1.1291e-52	NAF	MYLK
CRIP2	3.81817e-56	0.790895	0.946	0.919	1.14545e-52	NAF	CRIP2
POLR2K	4.13964e-56	0.497673	0.847	0.618	1.24189e-52	NAF	POLR2K
CHCHD10	9.79399e-56	0.658775	0.99	0.772	2.9382e-52	NAF	CHCHD10
ISYNA1	1.21833e-54	0.801168	0.997	0.989	3.65498e-51	NAF	ISYNA1
MAP1A	1.49795e-54	0.272233	0.981	0.885	4.49385e-51	NAF	MAP1A
ANGPT1	2.38743e-52	0.32272	0.987	0.93	7.1623e-49	NAF	ANGPT1
YBX3	2.40568e-52	0.733711	0.918	0.971	7.21703e-49	NAF	YBX3
RAN	1.97517e-51	0.555586	0.999	0.975	5.9255e-48	NAF	RAN
EBF1	3.00318e-50	0.790883	0.875	0.952	9.00955e-47	NAF	EBF1
LRRC32	9.37253e-50	0.251311	0.982	0.582	2.81176e-46	NAF	LRRC32
EIF3L	9.76307e-49	0.4596	0.996	0.918	2.92892e-45	NAF	EIF3L
FDPS	1.21512e-47	0.372882	0.984	0.986	3.64535e-44	NAF	FDPS
NR4A3	1.98015e-47	0.441446	0.986	0.984	5.94044e-44	NAF	NR4A3
ACTA2	3.98015e-47	0.667156	0.874	0.789	1.19404e-43	NAF	ACTA2
MYH11	4.88335e-47	1.8501	0.731	0.779	1.46501e-43	NAF	MYH11
GUCY1A2	5.23792e-47	0.33866	0.784	0.484	1.57138e-43	NAF	GUCY1A2
OLFML2B	1.53607e-46	0.365722	0.987	0.988	4.60822e-43	NAF	OLFML2B
LDHB	2.25315e-46	0.577411	1	0.996	6.75946e-43	NAF	LDHB
C20orf27	2.08854e-45	0.730465	0.96	0.731	6.26563e-42	NAF	C20orf27
PHLDA1	1.45741e-44	0.855917	0.995	0.969	4.37224e-41	NAF	PHLDA1
TUBB6	2.02527e-44	0.294344	0.985	0.988	6.07581e-41	NAF	TUBB6
DDIT3	3.19653e-44	0.485434	0.873	0.569	9.58959e-41	NAF	DDIT3
C11orf96	2.35781e-43	0.691425	0.964	0.937	7.07343e-40	NAF	C11orf96
ANKRD37	7.9881e-43	0.447025	0.984	0.978	2.39643e-39	NAF	ANKRD37
MSRB3	2.09491e-42	0.531658	0.957	0.837	6.28474e-39	NAF	MSRB3
PGF	5.98664e-41	0.944847	0.731	0.628	1.79599e-37	NAF	PGF
GAMT	6.34021e-41	0.50045	0.973	0.914	1.90206e-37	NAF	GAMT
TMEM47	1.16819e-39	0.356577	0.984	0.84	3.50458e-36	NAF	TMEM47
EGFL6	1.54189e-39	0.349653	0.737	0.744	4.62566e-36	NAF	EGFL6
MGLL	4.48261e-38	0.572654	0.964	0.786	1.34478e-34	NAF	MGLL
ARHGAP29	5.12761e-38	0.507409	0.939	0.924	1.53828e-34	NAF	ARHGAP29
ID1	1.14111e-37	0.877653	0.974	0.974	3.42333e-34	NAF	ID1
ZFAND5	1.18709e-37	0.263889	0.995	0.996	3.56127e-34	NAF	ZFAND5
LMNA	3.56442e-37	0.614681	0.947	0.989	1.06932e-33	NAF	LMNA
RERG	3.96548e-37	0.364989	0.978	0.985	1.18964e-33	NAF	RERG
ITGA1	8.69334e-37	0.471141	0.965	0.585	2.608e-33	NAF	ITGA1
PPARG	3.63268e-36	0.325016	0.489	0.687	1.0898e-32	NAF	PPARG
HSPB1	4.3704e-36	0.721114	0.968	0.908	1.31112e-32	NAF	HSPB1
TSC22D1	3.02318e-35	0.57866	0.97	0.97	9.06954e-32	NAF	TSC22D1
ISG15	3.52347e-35	0.637434	0.657	0.504	1.05704e-31	NAF	ISG15
COX6C	3.7509e-35	0.430988	0.903	0.803	1.12527e-31	NAF	COX6C
UQCRH	3.80545e-35	0.43088	0.969	0.956	1.14164e-31	NAF	UQCRH
ZEB2	1.5783e-34	0.27874	0.981	0.599	4.73491e-31	NAF	ZEB2
H2AFZ	3.26042e-34	0.421999	0.981	0.995	9.78126e-31	NAF	H2AFZ
CNN1	4.03588e-34	1.15379	0.911	0.987	1.21076e-30	NAF	CNN1
TALDO1	4.376e-34	0.276973	0.993	0.993	1.3128e-30	NAF	TALDO1
ETFB	9.04921e-34	0.25943	0.833	0.567	2.71476e-30	NAF	ETFB
MYC	7.33156e-32	0.543993	0.991	0.989	2.19947e-28	NAF	MYC
COX6A1	1.1114e-31	0.422741	0.947	0.996	3.33419e-28	NAF	COX6A1
MPC2	2.04037e-31	0.253102	0.988	0.975	6.1211e-28	NAF	MPC2
SPCS1	2.74216e-31	0.260275	0.983	0.995	8.22648e-28	NAF	SPCS1
TUBB4B	3.31805e-31	0.540533	0.994	0.995	9.95415e-28	NAF	TUBB4B
LBH	5.60127e-31	0.716212	0.927	0.897	1.68038e-27	NAF	LBH
CAV2	7.32959e-31	0.656902	0.896	0.972	2.19888e-27	NAF	CAV2
CD59	8.86995e-31	0.404476	0.898	0.721	2.66099e-27	NAF	CD59
PCDH17	2.03295e-30	0.544212	0.668	0.472	6.09884e-27	NAF	PCDH17
H1F0	2.9095e-30	0.290768	0.992	0.994	8.72849e-27	NAF	H1F0
LIMS1	5.49958e-30	0.280198	0.994	0.992	1.64987e-26	NAF	LIMS1
PDLIM3	1.44169e-29	0.458919	0.995	0.99	4.32506e-26	NAF	PDLIM3
TPPP3	1.62415e-29	0.839421	0.739	0.765	4.87245e-26	NAF	TPPP3
CRISPLD2	3.51881e-29	0.891787	0.995	0.99	1.05564e-25	NAF	CRISPLD2
SLC25A5	5.34855e-29	0.552516	0.997	0.994	1.60457e-25	NAF	SLC25A5
HMGN2	9.19012e-29	0.446358	0.994	0.867	2.75704e-25	NAF	HMGN2
ITM2C	9.69911e-29	0.438468	0.992	0.984	2.90973e-25	NAF	ITM2C
STOM	2.6757e-28	0.466819	0.996	0.993	8.02709e-25	NAF	STOM
COL18A1	5.25223e-28	0.645668	0.887	0.879	1.57567e-24	NAF	COL18A1
KLF6	2.89748e-27	0.515295	0.993	0.991	8.69244e-24	NAF	KLF6
A2M	7.3557e-27	0.448063	0.986	0.981	2.20671e-23	NAF	A2M
DNAJB4	1.72457e-26	0.659336	0.993	0.985	5.17372e-23	NAF	DNAJB4
RHOB	3.01093e-26	0.80753	0.98	0.983	9.03278e-23	NAF	RHOB
ARHGDIB	2.02214e-25	0.743811	0.697	0.512	6.06643e-22	NAF	ARHGDIB
SOCS3	2.49449e-25	0.503628	0.971	0.986	7.48346e-22	NAF	SOCS3
SERTAD1	3.55769e-25	0.847888	0.993	0.991	1.06731e-21	NAF	SERTAD1
PLA2G5	6.3579e-25	0.701124	0.726	0.696	1.90737e-21	NAF	PLA2G5
MIDN	9.76643e-25	0.352716	0.951	0.938	2.92993e-21	NAF	MIDN
RPS4Y1	1.01876e-24	0.462581	0.994	0.909	3.05628e-21	NAF	RPS4Y1
SNCG	5.51042e-24	0.916712	0.611	0.377	1.65313e-20	NAF	SNCG
S100A4	9.32926e-24	0.35757	0.55	0.888	2.79878e-20	NAF	S100A4
HERPUD1	9.78308e-24	0.305085	0.981	0.869	2.93492e-20	NAF	HERPUD1
KLF2	2.38836e-23	0.575891	0.962	0.98	7.16507e-20	NAF	KLF2
NR4A1	8.9808e-23	1.02995	0.992	0.99	2.69424e-19	NAF	NR4A1
PSMB5	1.25027e-22	0.27317	0.991	0.889	3.7508e-19	NAF	PSMB5
TTR	1.60629e-22	0.419733	0.279	0.203	4.81887e-19	NAF	TTR
TGFB1I1	1.07674e-21	0.627516	0.998	0.995	3.23023e-18	NAF	TGFB1I1
FABP1	1.35921e-21	0.252028	0.453	0.304	4.07764e-18	NAF	FABP1
ZFP36L1	1.36037e-21	0.425056	0.994	0.99	4.08111e-18	NAF	ZFP36L1
PDLIM1	5.35503e-21	0.419477	0.995	0.989	1.60651e-17	NAF	PDLIM1
TPI1	5.92393e-21	0.322224	1	0.998	1.77718e-17	NAF	TPI1
SLC12A2	5.95918e-21	0.440535	0.667	0.937	1.78775e-17	NAF	SLC12A2
AIG1	2.16371e-20	0.431479	0.962	0.979	6.49114e-17	NAF	AIG1
EPHX1	2.52301e-20	0.432784	0.937	0.962	7.56903e-17	NAF	EPHX1
MRGPRF	2.80531e-20	0.337808	0.777	0.907	8.41594e-17	NAF	MRGPRF
MARCKSL1	4.75628e-20	0.277485	0.951	0.86	1.42688e-16	NAF	MARCKSL1
ATP6V0B	6.16951e-20	0.253853	0.985	0.812	1.85085e-16	NAF	ATP6V0B
FLNA	7.25513e-20	0.50012	0.933	0.986	2.17654e-16	NAF	FLNA
TAGLN	1.43024e-19	0.258216	0.875	0.823	4.29071e-16	NAF	TAGLN
HINT1	4.14138e-19	0.323802	0.979	0.876	1.24241e-15	NAF	HINT1
PKIG	2.40559e-18	0.437716	0.992	0.993	7.21677e-15	NAF	PKIG
BTG2	2.8117e-18	1.17637	0.991	0.988	8.4351e-15	NAF	BTG2
ARID5B	3.10892e-18	0.299949	0.994	0.986	9.32677e-15	NAF	ARID5B
TPM1	3.50413e-18	0.290212	0.931	0.856	1.05124e-14	NAF	TPM1
C1orf54	4.38607e-18	0.391038	0.675	0.5	1.31582e-14	NAF	C1orf54
ENAH	1.97424e-17	0.252225	0.827	0.779	5.92273e-14	NAF	ENAH
GPR20	2.15181e-17	0.564609	0.374	0.331	6.45542e-14	NAF	GPR20
EMP2	9.0858e-17	0.30441	0.988	0.989	2.72574e-13	NAF	EMP2
NR2F2	1.10871e-16	0.259912	0.937	0.778	3.32614e-13	NAF	NR2F2
TUBA1B	2.44207e-16	0.437662	0.897	0.787	7.32621e-13	NAF	TUBA1B
FXYD6	4.8095e-16	0.758068	0.927	0.985	1.44285e-12	NAF	FXYD6
KLHDC8B	5.46341e-16	0.562474	0.76	0.751	1.63902e-12	NAF	KLHDC8B
ENTPD1	5.96735e-16	0.260046	0.978	0.989	1.79021e-12	NAF	ENTPD1
RBP4	1.02482e-15	0.254524	0.259	0.471	3.07447e-12	NAF	RBP4
MT2A	4.36111e-15	0.367429	0.945	0.894	1.30833e-11	NAF	MT2A
TOMM20	5.58572e-15	0.261088	0.994	0.996	1.67572e-11	NAF	TOMM20
HSPD1	8.41693e-15	0.560156	0.938	0.97	2.52508e-11	NAF	HSPD1
CDH6	9.94009e-15	0.484411	0.643	0.586	2.98203e-11	NAF	CDH6
CCND1	1.04783e-14	0.509102	0.657	0.605	3.14348e-11	NAF	CCND1
ATF3	3.85708e-14	1.0273	0.996	0.99	1.15712e-10	NAF	ATF3
NEXN	4.09688e-14	0.315597	0.985	0.994	1.22906e-10	NAF	NEXN
PDE3A	4.36113e-14	0.365554	0.989	0.982	1.30834e-10	NAF	PDE3A
SPARC	2.40372e-13	0.338636	0.942	0.887	7.21117e-10	NAF	SPARC
FILIP1L	5.67281e-13	0.580551	0.956	0.979	1.70184e-09	NAF	FILIP1L
CD151	6.74702e-13	0.306578	0.965	0.985	2.02411e-09	NAF	CD151
DDT	6.89007e-13	0.266774	0.768	0.699	2.06702e-09	NAF	DDT
BAG3	8.7357e-13	0.744613	0.944	0.978	2.62071e-09	NAF	BAG3
CSRP1	1.36913e-12	0.727123	0.985	0.994	4.1074e-09	NAF	CSRP1
KLHL23	3.62412e-12	0.864944	0.518	0.373	1.08724e-08	NAF	KLHL23
RBPMS	3.82482e-12	0.307743	0.997	0.999	1.14745e-08	NAF	RBPMS
HSPE1	1.1922e-11	0.427344	0.953	0.976	3.5766e-08	NAF	HSPE1
PLS3	1.41462e-11	0.386037	0.975	0.989	4.24386e-08	NAF	PLS3
AGT	1.74545e-11	0.736206	0.745	0.712	5.23634e-08	NAF	AGT
GADD45B	1.81925e-11	0.503598	0.929	0.982	5.45776e-08	NAF	GADD45B
EDNRA	7.31615e-11	0.418808	0.995	0.986	2.19485e-07	NAF	EDNRA
ECM2	1.01824e-10	0.303581	0.885	0.834	3.05471e-07	NAF	ECM2
GLA	1.24898e-10	0.400704	0.986	0.986	3.74694e-07	NAF	GLA
CACYBP	1.86602e-10	0.283164	0.991	0.988	5.59805e-07	NAF	CACYBP
JUN	5.72746e-10	0.510804	0.931	0.981	1.71824e-06	NAF	JUN
HSPA6	8.6643e-10	0.647515	0.37	0.407	2.59929e-06	NAF	HSPA6
APOA2	1.03424e-09	0.700733	0.42	0.305	3.10272e-06	NAF	APOA2
JUNB	2.857e-09	0.523685	0.909	0.978	8.57099e-06	NAF	JUNB
EZR	4.41392e-09	0.359204	0.986	0.861	1.32418e-05	NAF	EZR
APLP2	4.7202e-09	0.303044	0.99	0.993	1.41606e-05	NAF	APLP2
ALB	9.32927e-09	0.336375	0.43	0.367	2.79878e-05	NAF	ALB
MGST2	1.32049e-08	0.395747	0.604	0.636	3.96146e-05	NAF	MGST2
TUBA1A	2.13172e-07	0.264093	0.891	0.985	0.000639517	NAF	TUBA1A
CD36	3.92951e-07	1.71988	0.516	0.302	0.00117885	NAF	CD36
ACTN1	4.6277e-07	0.295527	0.978	0.984	0.00138831	NAF	ACTN1
MYADM	8.99033e-07	0.580792	0.996	0.997	0.0026971	NAF	MYADM
PPA1	1.44441e-06	0.281393	0.975	0.987	0.00433322	NAF	PPA1
HSP90AA1	1.87192e-06	0.439206	0.98	0.989	0.00561577	NAF	HSP90AA1
ASAH1	2.78446e-06	0.335	0.987	0.994	0.00835338	NAF	ASAH1
TAGLN2	3.43015e-06	0.253567	0.962	0.982	0.0102905	NAF	TAGLN2
FOS	4.51183e-06	0.30464	0.877	0.859	0.0135355	NAF	FOS
FABP5	7.64834e-06	0.719083	0.729	0.749	0.022945	NAF	FABP5
DNAJB1	7.95215e-06	0.446396	0.982	0.99	0.0238564	NAF	DNAJB1
MT1E	2.07824e-05	0.26666	0.645	0.632	0.0623471	NAF	MT1E
ZFP36	2.78175e-05	0.561464	0.998	0.994	0.0834525	NAF	ZFP36
PDLIM7	3.43417e-05	0.347183	0.874	0.956	0.103025	NAF	PDLIM7
CDKN1A	3.77833e-05	0.648163	0.995	0.993	0.11335	NAF	CDKN1A
SOD3	0.000194879	0.399286	0.762	0.745	0.584637	NAF	SOD3
HSPA1A	0.000220205	0.713523	0.922	0.88	0.660616	NAF	HSPA1A
LGALSL	0.000471028	0.377281	0.699	0.922	1	NAF	LGALSL
ACTG2	0.000733287	1.38851	0.697	0.854	1	NAF	ACTG2
FRY	0.00199006	0.263388	0.929	0.963	1	NAF	FRY
SDC2	0.00261335	0.264559	0.847	0.984	1	NAF	SDC2
FAM13C	0.00561472	0.460788	0.976	0.978	1	NAF	FAM13C
SORBS2	0.00780251	0.685308	0.491	0.234	1	NAF	SORBS2
